# Supplementary material for: Highly selective palladium-catalyzed one-pot, five-fold B–H/C–H cross coupling of monocarboranes with alkenes
Source: Chem Sci. 2019 Mar 4;10(15):4177–84. doi: 10.1039/c9sc00078j (PMC6471670; doi:10.1039/c9sc00078j)
Supplement: Supplementary file 2 [file SC-010-C9SC00078J-s002.cif]

# Electronic Supplementary Material (ESI) for Chemical Science.
# This journal is © The Royal Society of Chemistry 2019

####################################################################### 
# 
# This file contains crystal structure data downloaded from the 
# Cambridge Structural Database (CSD) hosted by the Cambridge 
# Crystallographic Data Centre (CCDC).
# 
# Full information about CCDC data access policies and citation 
# guidelines are available at http://www.ccdc.cam.ac.uk/access/V1 
# 
# Audit and citation data items may have been added by the CCDC. 
# Please retain this information to preserve the provenance of 
# this file and to allow appropriate attribution of the data. 
# 
#######################################################################

data_wmj18087
_database_code_depnum_ccdc_archive 'CCDC 1886699'
loop_
_audit_author_name
_audit_author_address
'Simon Duttwyler' 'Zhejiang University'
_audit_update_record             
;
2019-02-22 deposited with the CCDC.	2019-03-04 downloaded from the CCDC.
;
_audit_creation_date             2018-06-05
_audit_creation_method           
;
Olex2 1.2
(compiled 2018.05.29 svn.r3508 for OlexSys, GUI svn.r5506)
;
_shelx_SHELXL_version_number     2016/6
_chemical_name_common            ?
_chemical_name_systematic        ?
_chemical_formula_moiety         'C8 H20 N, C41 H42 B11'
_chemical_formula_sum            'C49 H62 B11 N'
_chemical_formula_weight         783.90
_chemical_melting_point          ?
loop_
_atom_type_symbol
_atom_type_description
_atom_type_scat_dispersion_real
_atom_type_scat_dispersion_imag
_atom_type_scat_source
C C 0.0148 0.0070 'International Tables Vol C Tables 4.2.6.8 and 6.1.1.4'
H H 0.0000 0.0000 'International Tables Vol C Tables 4.2.6.8 and 6.1.1.4'
B B 0.0073 0.0030 'International Tables Vol C Tables 4.2.6.8 and 6.1.1.4'
N N 0.0253 0.0136 'International Tables Vol C Tables 4.2.6.8 and 6.1.1.4'

_shelx_space_group_comment       
;
The symmetry employed for this shelxl refinement is uniquely defined
by the following loop, which should always be used as a source of
symmetry information in preference to the above space-group names.
They are only intended as comments.
;
_space_group_crystal_system      orthorhombic
_space_group_IT_number           72
_space_group_name_H-M_alt        'I b a m'
_space_group_name_Hall           '-I 2 2c'
loop_
_space_group_symop_operation_xyz
'x, y, z'
'-x, -y, z'
'-x+1/2, y+1/2, -z'
'x+1/2, -y+1/2, -z'
'x+1/2, y+1/2, z+1/2'
'-x+1/2, -y+1/2, z+1/2'
'-x+1, y+1, -z+1/2'
'x+1, -y+1, -z+1/2'
'-x, -y, -z'
'x, y, -z'
'x-1/2, -y-1/2, z'
'-x-1/2, y-1/2, z'
'-x+1/2, -y+1/2, -z+1/2'
'x+1/2, y+1/2, -z+1/2'
'x, -y, z+1/2'
'-x, y, z+1/2'

_cell_length_a                   23.5746(11)
_cell_length_b                   18.8529(6)
_cell_length_c                   22.1333(6)
_cell_angle_alpha                90
_cell_angle_beta                 90
_cell_angle_gamma                90
_cell_volume                     9837.1(6)
_cell_formula_units_Z            8
_cell_measurement_reflns_used    9901
_cell_measurement_temperature    296(2)
_cell_measurement_theta_max      52.777
_cell_measurement_theta_min      4.082
_shelx_estimated_absorpt_T_max   0.987
_shelx_estimated_absorpt_T_min   0.949
_exptl_absorpt_coefficient_mu    0.267
_exptl_absorpt_correction_T_max  0.7508
_exptl_absorpt_correction_T_min  0.5625
_exptl_absorpt_correction_type   multi-scan
_exptl_absorpt_process_details   
'SADABS-2016/2 (Bruker,2016/2) was used for absorption correction. wR2(int) was 0.1605 before and 0.0975 after correction. The Ratio of minimum to maximum transmission is 0.7492. The \l/2 correction factor is Not present.'
_exptl_absorpt_special_details   ?
_exptl_crystal_colour            colourless
_exptl_crystal_density_diffrn    1.059
_exptl_crystal_density_meas      ?
_exptl_crystal_density_method    ?
_exptl_crystal_description       block
_exptl_crystal_F_000             3344
_exptl_crystal_size_max          0.2
_exptl_crystal_size_mid          0.12
_exptl_crystal_size_min          0.05
_exptl_transmission_factor_max   ?
_exptl_transmission_factor_min   ?
_diffrn_reflns_av_R_equivalents  0.0944
_diffrn_reflns_av_unetI/netI     0.0524
_diffrn_reflns_Laue_measured_fraction_full 0.993
_diffrn_reflns_Laue_measured_fraction_max 0.990
_diffrn_reflns_limit_h_max       28
_diffrn_reflns_limit_h_min       -28
_diffrn_reflns_limit_k_max       23
_diffrn_reflns_limit_k_min       -22
_diffrn_reflns_limit_l_max       22
_diffrn_reflns_limit_l_min       -27
_diffrn_reflns_number            52103
_diffrn_reflns_point_group_measured_fraction_full 0.993
_diffrn_reflns_point_group_measured_fraction_max 0.990
_diffrn_reflns_theta_full        53.594
_diffrn_reflns_theta_max         55.098
_diffrn_reflns_theta_min         3.475
_diffrn_ambient_temperature      296
_diffrn_detector_area_resol_mean ?
_diffrn_measured_fraction_theta_full 0.993
_diffrn_measured_fraction_theta_max 0.990
_diffrn_measurement_device_type  'Bruker D8 Venture'
_diffrn_measurement_method       '\f and \w scans'
_diffrn_radiation_type           GaK\a
_diffrn_radiation_wavelength     1.34139
_diffrn_source                   ?
_diffrn_standards_number         0
_reflns_Friedel_coverage         0.000
_reflns_Friedel_fraction_full    .
_reflns_Friedel_fraction_max     .
_reflns_number_gt                3107
_reflns_number_total             4797
_reflns_special_details          
;
 Reflections were merged by SHELXL according to the crystal
 class for the calculation of statistics and refinement.
 
 Structure factors included contributions from the .fab file.
 
 _reflns_Friedel_fraction is defined as the number of unique
 Friedel pairs measured divided by the number that would be
 possible theoretically, ignoring centric projections and
 systematic absences.
;
_reflns_threshold_expression     'I > 2\s(I)'
_computing_cell_refinement       'SAINT v8.37A (Bruker, 2015)'
_computing_data_collection       ?
_computing_data_reduction        'SAINT v8.37A (Bruker, 2015)'
_computing_molecular_graphics    'Olex2 (Dolomanov et al., 2009)'
_computing_publication_material  'Olex2 (Dolomanov et al., 2009)'
_computing_structure_refinement  'ShelXL (Sheldrick, 2015)'
_computing_structure_solution    'ShelXT (Sheldrick, 2015)'
_refine_diff_density_max         0.188
_refine_diff_density_min         -0.168
_refine_diff_density_rms         0.033
_refine_ls_extinction_coef       0.0035(5)
_refine_ls_extinction_expression Fc^*^=kFc[1+0.001xFc^2^\l^3^/sin(2\q)]^-1/4^
_refine_ls_extinction_method     'SHELXL-2016/6 (Sheldrick 2016)'
_refine_ls_goodness_of_fit_ref   1.037
_refine_ls_hydrogen_treatment    constr
_refine_ls_matrix_type           full
_refine_ls_number_parameters     337
_refine_ls_number_reflns         4797
_refine_ls_number_restraints     36
_refine_ls_R_factor_all          0.1178
_refine_ls_R_factor_gt           0.0839
_refine_ls_restrained_S_all      1.044
_refine_ls_shift/su_max          0.007
_refine_ls_shift/su_mean         0.001
_refine_ls_structure_factor_coef Fsqd
_refine_ls_weighting_details     
'w=1/[\s^2^(Fo^2^)+(0.1134P)^2^+6.7857P] where P=(Fo^2^+2Fc^2^)/3'
_refine_ls_weighting_scheme      calc
_refine_ls_wR_factor_gt          0.2304
_refine_ls_wR_factor_ref         0.2591
_refine_special_details          ?
_olex2_refinement_description    
;
1. Fixed Uiso
 At 1.2 times of:
  All B(H) groups, All C(H) groups, All C(H,H) groups
 At 1.5 times of:
  All C(H,H,H) groups, All C(H,H,H,H,H,H) groups
2. Uiso/Uaniso restraints and constraints
C18 \\sim C19 \\sim C18A \\sim C19A: within 2A with sigma of 0.01 and sigma for
terminal atoms of 0.02
3. Others
 Fixed Sof: H29D(0.5) H29E(0.5) H29F(0.5) H29A(0.5) H29B(0.5) H29C(0.5)
 C28(0.5) H28A(0.5) H28B(0.5) C28A(0.5) H28C(0.5) H28D(0.5) H15(0.5) H15A(0.5)
 C13(0.5) H13(0.5) C14(0.5) H14(0.5) C18(0.25) H18(0.25) C19(0.25) H19(0.25)
 C13A(0.5) H13A(0.5) C14A(0.5) H14A(0.5) C18A(0.25) H18A(0.25) C19A(0.25)
 H19A(0.25)
4.a Secondary CH2 refined with riding coordinates:
 C26(H26A,H26B), C28(H28A,H28B), C28A(H28C,H28D)
4.b Aromatic/amide H refined with riding coordinates:
 C2(H2), C3(H3), C5(H5), C6(H6), C7(H7), C8(H8), C9(H9), C10(H10), C11(H11),
 C15(H15), C15(H15A), C16(H16), C17(H17), C21(H21), C22(H22), C23(H23),
 C24(H24), C25(H25), C13(H13), C14(H14), C18(H18), C19(H19), C13A(H13A),
 C14A(H14A), C18A(H18A), C19A(H19A)
4.c Idealised Me refined as rotating group:
 C27(H27A,H27B,H27C), C29(H29D,H29E,H29F), C29(H29A,H29B,H29C)
4.d Boron cage BH refined with riding coordinates:
 C1(H1), B4(H4), B5(H5A), B6(H6A), B7(H7A)
;
_atom_sites_solution_hydrogens   geom
_atom_sites_solution_primary     dual
_atom_sites_solution_secondary   ?
loop_
_atom_site_label
_atom_site_type_symbol
_atom_site_fract_x
_atom_site_fract_y
_atom_site_fract_z
_atom_site_U_iso_or_equiv
_atom_site_adp_type
_atom_site_occupancy
_atom_site_site_symmetry_order
_atom_site_calc_flag
_atom_site_refinement_flags_posn
_atom_site_refinement_flags_adp
_atom_site_refinement_flags_occupancy
_atom_site_disorder_assembly
_atom_site_disorder_group
N1 N 0.500000 0.000000 0.250000 0.174(4) Uani 1 4 d S T P . .
C26 C 0.5346(4) 0.0484(2) 0.2885(3) 0.231(4) Uani 1 1 d . . . . .
H26A H 0.509084 0.078359 0.311591 0.278 Uiso 1 1 calc R . . . .
H26B H 0.556866 0.078906 0.262490 0.278 Uiso 1 1 calc R . . . .
C27 C 0.5757(5) 0.0095(4) 0.3336(3) 0.308(5) Uani 1 1 d . . . . .
H27A H 0.591063 -0.031950 0.314559 0.462 Uiso 1 1 calc GR . . . .
H27B H 0.555079 -0.004094 0.369191 0.462 Uiso 1 1 calc GR . . . .
H27C H 0.605995 0.040971 0.344652 0.462 Uiso 1 1 calc GR . . . .
N2 N 0.500000 0.500000 0.250000 0.0941(15) Uani 1 4 d S T P . .
C29 C 0.5772(3) 0.5941(2) 0.2500(3) 0.178(2) Uani 1 1 d . . . . .
H29D H 0.601581 0.621521 0.224302 0.267 Uiso 0.5 1 calc GR . . A 2
H29E H 0.599772 0.564456 0.275783 0.267 Uiso 0.5 1 calc GR . . A 2
H29F H 0.554551 0.625396 0.274267 0.267 Uiso 0.5 1 calc GR . . A 2
H29A H 0.554456 0.627518 0.227979 0.267 Uiso 0.5 1 calc GR . . B 1
H29B H 0.597845 0.564883 0.222102 0.267 Uiso 0.5 1 calc GR . . B 1
H29C H 0.603369 0.619166 0.275433 0.267 Uiso 0.5 1 calc GR . . B 1
C28 C 0.5369(4) 0.5452(3) 0.2908(3) 0.115(2) Uani 0.5 1 d . . . C 1
H28A H 0.559821 0.515001 0.316594 0.138 Uiso 0.5 1 calc R . . C 1
H28B H 0.513263 0.574718 0.316391 0.138 Uiso 0.5 1 calc R . . C 1
C28A C 0.5364(5) 0.5454(4) 0.2092(3) 0.128(3) Uani 0.5 1 d . . . C 2
H28C H 0.512543 0.575142 0.184089 0.153 Uiso 0.5 1 calc R . . C 2
H28D H 0.559094 0.515434 0.183031 0.153 Uiso 0.5 1 calc R . . C 2
C1 C 0.60459(18) 0.2596(2) 0.500000 0.0806(11) Uani 1 2 d S T P G .
H1 H 0.651154 0.255922 0.499999 0.097 Uiso 1 2 calc RS T P . .
C2 C 0.61297(10) 0.38200(15) 0.42586(11) 0.0760(7) Uani 1 1 d . . . . .
H2 H 0.644766 0.364541 0.405930 0.091 Uiso 1 1 calc R . . . .
C3 C 0.60391(11) 0.45044(15) 0.42383(11) 0.0774(7) Uani 1 1 d . . . . .
H3 H 0.569555 0.465195 0.440202 0.093 Uiso 1 1 calc R . . . .
C4 C 0.63960(12) 0.50729(18) 0.39972(13) 0.0895(9) Uani 1 1 d . . . . .
C5 C 0.68654(15) 0.4942(2) 0.36322(19) 0.1271(13) Uani 1 1 d . . . . .
H5 H 0.695926 0.448131 0.352037 0.153 Uiso 1 1 calc R . . . .
C6 C 0.7198(2) 0.5524(4) 0.3434(3) 0.174(2) Uani 1 1 d . . . . .
H6 H 0.751500 0.545053 0.319177 0.209 Uiso 1 1 calc R . . . .
C7 C 0.7048(3) 0.6190(4) 0.3602(3) 0.193(3) Uani 1 1 d . . . . .
H7 H 0.727414 0.656709 0.347738 0.231 Uiso 1 1 calc R . . . .
C8 C 0.6584(2) 0.6333(3) 0.3945(2) 0.1631(19) Uani 1 1 d . . . . .
H8 H 0.648689 0.679667 0.404462 0.196 Uiso 1 1 calc R . . . .
C9 C 0.62644(17) 0.5771(2) 0.41383(17) 0.1175(12) Uani 1 1 d . . . . .
H9 H 0.594576 0.586034 0.437408 0.141 Uiso 1 1 calc R . . . .
C10 C 0.60476(15) 0.21463(17) 0.37760(12) 0.1025(11) Uani 1 1 d . . . . .
H10 H 0.639415 0.192622 0.384782 0.123 Uiso 1 1 calc R . . . .
C11 C 0.59038(14) 0.22295(16) 0.32095(12) 0.0934(9) Uani 1 1 d . . . . .
H11 H 0.555605 0.245103 0.314815 0.112 Uiso 1 1 calc R . . . .
C12 C 0.62041(16) 0.20290(19) 0.26593(12) 0.1040(11) Uani 1 1 d . . . . .
C15 C 0.6775(3) 0.1610(3) 0.16151(16) 0.185(3) Uani 1 1 d . . . . .
H15 H 0.692689 0.132096 0.131507 0.222 Uiso 0.5 1 calc R . . D 1
H15A H 0.701324 0.161182 0.127994 0.222 Uiso 0.5 1 calc R . . E 2
C16 C 0.6250(2) 0.1854(2) 0.15850(14) 0.1289(15) Uani 1 1 d . . . . .
H16 H 0.606982 0.188471 0.121235 0.155 Uiso 1 1 calc R . . . .
C17 C 0.59686(17) 0.20642(16) 0.20998(12) 0.1018(10) Uani 1 1 d . . . . .
H17 H 0.560095 0.223770 0.206281 0.122 Uiso 1 1 calc R . . . .
C20 C 0.6581(2) 0.0040(3) 0.500000 0.0961(13) Uani 1 2 d S T P . .
C21 C 0.6279(2) -0.0572(3) 0.500000 0.1003(14) Uani 1 2 d S T P . .
H21 H 0.588475 -0.055151 0.500000 0.120 Uiso 1 2 calc RS T P . .
C22 C 0.6543(2) -0.1222(3) 0.500000 0.0974(13) Uani 1 2 d S T P . .
H22 H 0.632780 -0.163601 0.500000 0.117 Uiso 1 2 calc RS T P G .
C23 C 0.7132(2) -0.1261(2) 0.500000 0.0878(11) Uani 1 2 d S T P . .
H23 H 0.731697 -0.169670 0.500000 0.105 Uiso 1 2 calc RS T P . .
C24 C 0.74285(19) -0.0649(3) 0.500000 0.0992(13) Uani 1 2 d S T P . .
H24 H 0.782282 -0.066475 0.500000 0.119 Uiso 1 2 calc RS T P G .
C25 C 0.7164(2) -0.0012(3) 0.500000 0.1036(14) Uani 1 2 d S T P . .
H25 H 0.738020 0.040024 0.500000 0.124 Uiso 1 2 calc RS T P . .
B1 B 0.57426(13) 0.32763(16) 0.45930(13) 0.0724(8) Uani 1 1 d . . . . .
B2 B 0.57031(17) 0.23745(17) 0.43419(14) 0.0875(10) Uani 1 1 d . . . . .
B3 B 0.5667(3) 0.1817(3) 0.500000 0.1049(18) Uani 1 2 d S T P . .
B4 B 0.50482(19) 0.20172(19) 0.46036(17) 0.1029(12) Uani 1 1 d . . . . .
H4 H 0.482095 0.160802 0.434484 0.123 Uiso 1 1 calc R . . . .
B5 B 0.50875(14) 0.29058(17) 0.43460(15) 0.0817(9) Uani 1 1 d . . . . .
H5A H 0.488644 0.307598 0.392164 0.098 Uiso 1 1 calc R . . . .
B6 B 0.51118(16) 0.3460(2) 0.500000 0.0693(10) Uani 1 2 d S T P . .
H6A H 0.492485 0.399488 0.499999 0.083 Uiso 1 2 calc RS T P . .
B7 B 0.4682(2) 0.2688(2) 0.500000 0.0922(14) Uani 1 2 d S T P . .
H7A H 0.421582 0.272096 0.500000 0.111 Uiso 1 2 calc RS T P . .
C13 C 0.6824(9) 0.2031(8) 0.2659(6) 0.177(9) Uani 0.5 1 d . . . F 1
H13 H 0.702225 0.217544 0.300077 0.212 Uiso 0.5 1 calc R . . F 1
C14 C 0.7110(11) 0.1821(9) 0.2155(9) 0.191(11) Uani 0.5 1 d . . . F 1
H14 H 0.750388 0.181096 0.214833 0.229 Uiso 0.5 1 calc R . . F 1
C18 C 0.6217(6) 0.1169(6) 0.500000 0.088(2) Uani 0.5 2 d S TU P G 1
H18 H 0.659518 0.131147 0.500000 0.106 Uiso 0.5 2 calc RS T P G 1
C19 C 0.6103(5) 0.0562(5) 0.500000 0.0874(19) Uani 0.5 2 d S TU P G 1
H19 H 0.572764 0.041053 0.500000 0.105 Uiso 0.5 2 calc RS T P G 1
C13A C 0.6683(6) 0.1566(7) 0.2691(5) 0.132(5) Uani 0.5 1 d . . . F 2
H13A H 0.681195 0.140982 0.306568 0.159 Uiso 0.5 1 calc R . . F 2
C14A C 0.6956(8) 0.1348(9) 0.2172(7) 0.159(7) Uani 0.5 1 d . . . F 2
H14A H 0.725718 0.103090 0.219307 0.191 Uiso 0.5 1 calc R . . F 2
C18A C 0.5850(3) 0.1031(4) 0.500000 0.0579(14) Uani 0.5 2 d S TU P G 2
H18A H 0.557169 0.068060 0.500000 0.069 Uiso 0.5 2 calc RS T P G 2
C19A C 0.6417(4) 0.0832(5) 0.500000 0.0682(17) Uani 0.5 2 d S TU P G 2
H19A H 0.669828 0.117686 0.500000 0.082 Uiso 0.5 2 calc RS T P G 2

loop_
_atom_site_aniso_label
_atom_site_aniso_U_11
_atom_site_aniso_U_22
_atom_site_aniso_U_33
_atom_site_aniso_U_23
_atom_site_aniso_U_13
_atom_site_aniso_U_12
N1 0.367(12) 0.054(3) 0.099(4) 0.000 0.000 0.000
C26 0.480(12) 0.084(3) 0.130(4) -0.011(3) -0.023(6) -0.017(5)
C27 0.574(16) 0.146(5) 0.202(7) 0.001(5) -0.151(10) 0.006(7)
N2 0.173(5) 0.062(2) 0.048(2) 0.000 0.000 0.000
C29 0.242(7) 0.122(3) 0.170(5) 0.005(3) 0.003(4) -0.074(4)
C28 0.197(8) 0.074(4) 0.074(4) -0.004(3) -0.028(5) 0.001(4)
C28A 0.228(10) 0.085(4) 0.069(4) 0.014(3) 0.022(5) -0.001(5)
C1 0.103(3) 0.086(2) 0.0525(19) 0.000 0.000 0.029(2)
C2 0.0690(14) 0.0955(19) 0.0635(15) 0.0047(13) 0.0016(11) 0.0145(13)
C3 0.0726(15) 0.0949(19) 0.0647(15) 0.0135(13) 0.0052(12) 0.0054(13)
C4 0.0895(18) 0.108(2) 0.0714(17) 0.0214(16) 0.0131(14) 0.0001(16)
C5 0.103(2) 0.148(3) 0.130(3) 0.026(2) 0.041(2) -0.005(2)
C6 0.140(4) 0.196(5) 0.187(5) 0.037(4) 0.084(4) -0.010(4)
C7 0.172(5) 0.170(5) 0.236(7) 0.024(5) 0.092(5) -0.051(4)
C8 0.192(5) 0.128(3) 0.169(4) 0.024(3) 0.065(4) -0.028(3)
C9 0.139(3) 0.110(3) 0.104(3) 0.017(2) 0.036(2) -0.016(2)
C10 0.142(3) 0.111(2) 0.0547(15) -0.0043(15) -0.0102(16) 0.049(2)
C11 0.130(2) 0.0915(19) 0.0587(16) 0.0009(13) -0.0081(15) 0.0302(17)
C12 0.141(3) 0.119(2) 0.0525(16) 0.0022(15) -0.0144(16) 0.044(2)
C15 0.236(6) 0.263(6) 0.055(2) -0.007(3) -0.005(3) 0.124(5)
C16 0.213(5) 0.123(3) 0.0499(18) 0.0010(17) -0.022(2) 0.024(3)
C17 0.156(3) 0.089(2) 0.0603(17) 0.0048(14) -0.0212(17) 0.0179(19)
C20 0.119(4) 0.108(3) 0.061(2) 0.000 0.000 0.041(3)
C21 0.086(3) 0.148(5) 0.067(3) 0.000 0.000 0.031(3)
C22 0.120(4) 0.116(4) 0.056(2) 0.000 0.000 -0.026(3)
C23 0.108(3) 0.088(3) 0.068(2) 0.000 0.000 0.020(2)
C24 0.083(3) 0.107(3) 0.108(3) 0.000 0.000 0.017(2)
C25 0.102(3) 0.094(3) 0.114(4) 0.000 0.000 0.013(3)
B1 0.0825(18) 0.0771(18) 0.0578(16) 0.0029(13) -0.0012(13) 0.0112(14)
B2 0.130(3) 0.0776(19) 0.0553(16) -0.0013(14) -0.0050(17) 0.0197(18)
B3 0.181(6) 0.070(3) 0.063(3) 0.000 0.000 0.027(3)
B4 0.151(3) 0.076(2) 0.082(2) -0.0040(17) -0.013(2) -0.009(2)
B5 0.099(2) 0.0747(18) 0.0711(18) 0.0000(15) -0.0112(16) 0.0001(16)
B6 0.071(2) 0.066(2) 0.070(2) 0.000 0.000 -0.0027(18)
B7 0.100(3) 0.081(3) 0.096(3) 0.000 0.000 -0.020(3)
C13 0.255(19) 0.227(15) 0.049(5) -0.004(8) -0.024(7) 0.147(15)
C14 0.24(2) 0.249(19) 0.088(7) -0.017(12) -0.026(10) 0.155(19)
C18 0.088(6) 0.096(5) 0.080(4) 0.000 0.000 0.007(5)
C19 0.082(5) 0.099(5) 0.081(4) 0.000 0.000 -0.001(4)
C13A 0.131(6) 0.220(13) 0.046(4) 0.009(7) -0.006(4) 0.085(9)
C14A 0.166(9) 0.258(19) 0.054(5) -0.011(10) 0.001(5) 0.104(13)
C18A 0.051(4) 0.062(4) 0.061(3) 0.000 0.000 0.003(3)
C19A 0.052(4) 0.072(5) 0.080(4) 0.000 0.000 0.004(3)

_geom_special_details            
;
 All esds (except the esd in the dihedral angle between two l.s. planes)
 are estimated using the full covariance matrix.  The cell esds are taken
 into account individually in the estimation of esds in distances, angles
 and torsion angles; correlations between esds in cell parameters are only
 used when they are defined by crystal symmetry.  An approximate (isotropic)
 treatment of cell esds is used for estimating esds involving l.s. planes.
;
loop_
_geom_bond_atom_site_label_1
_geom_bond_atom_site_label_2
_geom_bond_distance
_geom_bond_site_symmetry_2
_geom_bond_publ_flag
N1 C26 1.491(6) . ?
N1 C26 1.491(6) 8_445 ?
N1 C26 1.491(6) 7_545 ?
N1 C26 1.491(6) 2_655 ?
C26 H26A 0.9700 . ?
C26 H26B 0.9700 . ?
C26 C27 1.572(10) . ?
C27 H27A 0.9600 . ?
C27 H27B 0.9600 . ?
C27 H27C 0.9600 . ?
N2 C28 1.517(7) 7_545 ?
N2 C28 1.517(7) 8_455 ?
N2 C28 1.517(7) 2_665 ?
N2 C28 1.517(7) . ?
N2 C28A 1.512(7) 2_665 ?
N2 C28A 1.512(7) 7_545 ?
N2 C28A 1.512(7) . ?
N2 C28A 1.512(7) 8_455 ?
C29 H29D 0.9600 . ?
C29 H29E 0.9600 . ?
C29 H29F 0.9600 . ?
C29 H29A 0.9600 . ?
C29 H29B 0.9600 . ?
C29 H29C 0.9600 . ?
C29 C28 1.602(9) . ?
C29 C28A 1.606(10) . ?
C28 H28A 0.9700 . ?
C28 H28B 0.9700 . ?
C28A H28C 0.9700 . ?
C28A H28D 0.9700 . ?
C1 H1 1.1000 . ?
C1 B1 1.722(4) . ?
C1 B1 1.722(4) 10_556 ?
C1 B2 1.718(4) 10_556 ?
C1 B2 1.718(4) . ?
C1 B3 1.720(7) . ?
C2 H2 0.9300 . ?
C2 C3 1.308(4) . ?
C2 B1 1.559(4) . ?
C3 H3 0.9300 . ?
C3 C4 1.463(4) . ?
C4 C5 1.392(4) . ?
C4 C9 1.387(5) . ?
C5 H5 0.9300 . ?
C5 C6 1.419(6) . ?
C6 H6 0.9300 . ?
C6 C7 1.356(7) . ?
C7 H7 0.9300 . ?
C7 C8 1.358(7) . ?
C8 H8 0.9300 . ?
C8 C9 1.370(5) . ?
C9 H9 0.9300 . ?
C10 H10 0.9300 . ?
C10 C11 1.308(4) . ?
C10 B2 1.554(4) . ?
C11 H11 0.9300 . ?
C11 C12 1.458(4) . ?
C12 C17 1.359(4) . ?
C12 C13 1.46(2) . ?
C12 C13A 1.429(13) . ?
C15 H15 0.9300 . ?
C15 H15A 0.9300 . ?
C15 C16 1.322(6) . ?
C15 C14 1.49(2) . ?
C15 C14A 1.394(16) . ?
C16 H16 0.9300 . ?
C16 C17 1.377(5) . ?
C17 H17 0.9300 . ?
C20 C21 1.356(7) . ?
C20 C25 1.377(7) . ?
C20 C19 1.495(11) . ?
C20 C19A 1.542(10) . ?
C21 H21 0.9300 . ?
C21 C22 1.375(7) . ?
C22 H22 0.9300 . ?
C22 C23 1.391(6) . ?
C23 H23 0.9300 . ?
C23 C24 1.349(6) . ?
C24 H24 0.9300 . ?
C24 C25 1.353(6) . ?
C25 H25 0.9300 . ?
B1 B1 1.802(6) 10_556 ?
B1 B2 1.791(4) . ?
B1 B5 1.781(5) . ?
B1 B6 1.773(4) . ?
B2 B3 1.798(4) . ?
B2 B4 1.781(6) . ?
B2 B5 1.763(5) . ?
B3 B4 1.744(7) 10_556 ?
B3 B4 1.744(7) . ?
B3 C18 1.781(13) . ?
B3 C18A 1.543(8) . ?
B4 B4 1.755(8) 10_556 ?
B4 H4 1.1000 . ?
B4 B5 1.772(5) . ?
B4 B7 1.765(6) . ?
B5 H5A 1.1000 . ?
B5 B6 1.786(4) . ?
B5 B7 1.783(4) . ?
B6 H6A 1.1000 . ?
B6 B7 1.775(6) . ?
B7 H7A 1.1000 . ?
C13 H13 0.9300 . ?
C13 C14 1.36(2) . ?
C14 H14 0.9300 . ?
C18 H18 0.9300 . ?
C18 C19 1.177(15) . ?
C19 H19 0.9300 . ?
C13A H13A 0.9300 . ?
C13A C14A 1.380(19) . ?
C14A H14A 0.9300 . ?
C18A H18A 0.9300 . ?
C18A C19A 1.389(11) . ?
C19A H19A 0.9300 . ?

loop_
_geom_angle_atom_site_label_1
_geom_angle_atom_site_label_2
_geom_angle_atom_site_label_3
_geom_angle
_geom_angle_site_symmetry_1
_geom_angle_site_symmetry_3
_geom_angle_publ_flag
C26 N1 C26 113.7(6) . 8_445 ?
C26 N1 C26 110.2(5) . 2_655 ?
C26 N1 C26 104.6(5) . 7_545 ?
C26 N1 C26 110.2(5) 8_445 7_545 ?
C26 N1 C26 104.6(5) 8_445 2_655 ?
C26 N1 C26 113.7(6) 2_655 7_545 ?
N1 C26 H26A 108.6 . . ?
N1 C26 H26B 108.6 . . ?
N1 C26 C27 114.6(4) . . ?
H26A C26 H26B 107.6 . . ?
C27 C26 H26A 108.6 . . ?
C27 C26 H26B 108.6 . . ?
C26 C27 H27A 109.5 . . ?
C26 C27 H27B 109.5 . . ?
C26 C27 H27C 109.5 . . ?
H27A C27 H27B 109.5 . . ?
H27A C27 H27C 109.5 . . ?
H27B C27 H27C 109.5 . . ?
C28 N2 C28 106.9(6) 2_665 . ?
C28 N2 C28 111.6(5) 8_455 2_665 ?
C28 N2 C28 111.6(5) 7_545 . ?
C28 N2 C28 106.9(6) 7_545 8_455 ?
C28 N2 C28 110.0(7) 7_545 2_665 ?
C28 N2 C28 110.0(7) 8_455 . ?
C28A N2 C28A 106.7(6) 2_665 . ?
C28A N2 C28A 111.0(6) 7_545 . ?
C28A N2 C28A 110.7(8) 8_455 . ?
H29D C29 H29E 109.5 . . ?
H29D C29 H29F 109.5 . . ?
H29E C29 H29F 109.5 . . ?
H29A C29 H29B 109.5 . . ?
H29A C29 H29C 109.5 . . ?
H29B C29 H29C 109.5 . . ?
C28 C29 H29A 109.5 . . ?
C28 C29 H29B 109.5 . . ?
C28 C29 H29C 109.5 . . ?
C28A C29 H29D 109.5 . . ?
C28A C29 H29E 109.5 . . ?
C28A C29 H29F 109.5 . . ?
N2 C28 C29 109.1(4) . . ?
N2 C28 H28A 109.9 . . ?
N2 C28 H28B 109.9 . . ?
C29 C28 H28A 109.9 . . ?
C29 C28 H28B 109.9 . . ?
H28A C28 H28B 108.3 . . ?
N2 C28A C29 109.2(5) . . ?
N2 C28A H28C 109.8 . . ?
N2 C28A H28D 109.8 . . ?
C29 C28A H28C 109.9 . . ?
C29 C28A H28D 109.8 . . ?
H28C C28A H28D 108.3 . . ?
B1 C1 H1 117.5 10_556 . ?
B1 C1 H1 117.5 . . ?
B1 C1 B1 63.1(2) . 10_556 ?
B2 C1 H1 117.0 10_556 . ?
B2 C1 H1 117.0 . . ?
B2 C1 B1 62.77(16) . . ?
B2 C1 B1 115.4(2) 10_556 . ?
B2 C1 B1 62.76(16) 10_556 10_556 ?
B2 C1 B1 115.4(2) . 10_556 ?
B2 C1 B2 116.0(4) 10_556 . ?
B2 C1 B3 63.10(18) 10_556 . ?
B2 C1 B3 63.10(18) . . ?
B3 C1 H1 117.6 . . ?
B3 C1 B1 114.9(3) . 10_556 ?
B3 C1 B1 114.9(3) . . ?
C3 C2 H2 117.7 . . ?
C3 C2 B1 124.7(2) . . ?
B1 C2 H2 117.7 . . ?
C2 C3 H3 115.1 . . ?
C2 C3 C4 129.9(3) . . ?
C4 C3 H3 115.1 . . ?
C5 C4 C3 122.6(3) . . ?
C9 C4 C3 118.9(3) . . ?
C9 C4 C5 118.5(3) . . ?
C4 C5 H5 120.6 . . ?
C4 C5 C6 118.8(4) . . ?
C6 C5 H5 120.6 . . ?
C5 C6 H6 120.4 . . ?
C7 C6 C5 119.2(4) . . ?
C7 C6 H6 120.4 . . ?
C6 C7 H7 118.4 . . ?
C6 C7 C8 123.2(5) . . ?
C8 C7 H7 118.4 . . ?
C7 C8 H8 121.2 . . ?
C7 C8 C9 117.7(5) . . ?
C9 C8 H8 121.2 . . ?
C4 C9 H9 118.6 . . ?
C8 C9 C4 122.7(4) . . ?
C8 C9 H9 118.6 . . ?
C11 C10 H10 116.4 . . ?
C11 C10 B2 127.2(3) . . ?
B2 C10 H10 116.4 . . ?
C10 C11 H11 115.0 . . ?
C10 C11 C12 130.0(3) . . ?
C12 C11 H11 115.0 . . ?
C11 C12 C13 119.0(6) . . ?
C17 C12 C11 123.4(3) . . ?
C17 C12 C13 114.1(6) . . ?
C17 C12 C13A 113.5(5) . . ?
C13A C12 C11 120.0(5) . . ?
C16 C15 H15 121.8 . . ?
C16 C15 H15A 121.5 . . ?
C16 C15 C14 116.3(8) . . ?
C16 C15 C14A 117.0(8) . . ?
C14 C15 H15 121.8 . . ?
C14A C15 H15A 121.5 . . ?
C15 C16 H16 119.7 . . ?
C15 C16 C17 120.7(3) . . ?
C17 C16 H16 119.7 . . ?
C12 C17 C16 122.9(4) . . ?
C12 C17 H17 118.6 . . ?
C16 C17 H17 118.6 . . ?
C21 C20 C25 117.6(4) . . ?
C21 C20 C19 99.5(6) . . ?
C21 C20 C19A 133.8(5) . . ?
C25 C20 C19 143.0(7) . . ?
C25 C20 C19A 108.6(6) . . ?
C20 C21 H21 119.3 . . ?
C20 C21 C22 121.4(4) . . ?
C22 C21 H21 119.3 . . ?
C21 C22 H22 120.1 . . ?
C21 C22 C23 119.9(4) . . ?
C23 C22 H22 120.1 . . ?
C22 C23 H23 120.9 . . ?
C24 C23 C22 118.2(4) . . ?
C24 C23 H23 120.9 . . ?
C23 C24 H24 119.3 . . ?
C23 C24 C25 121.3(4) . . ?
C25 C24 H24 119.3 . . ?
C20 C25 H25 119.2 . . ?
C24 C25 C20 121.6(5) . . ?
C24 C25 H25 119.2 . . ?
C1 B1 B1 58.46(11) . 10_556 ?
C1 B1 B2 58.50(17) . . ?
C1 B1 B5 103.2(2) . . ?
C1 B1 B6 103.2(2) . . ?
C2 B1 C1 119.6(2) . . ?
C2 B1 B1 118.34(14) . 10_556 ?
C2 B1 B2 120.5(2) . . ?
C2 B1 B5 128.3(2) . . ?
C2 B1 B6 127.1(2) . . ?
B2 B1 B1 108.08(13) . 10_556 ?
B5 B1 B1 107.88(14) . 10_556 ?
B5 B1 B2 59.16(19) . . ?
B6 B1 B1 59.46(11) . 10_556 ?
B6 B1 B2 107.4(2) . . ?
B6 B1 B5 60.35(17) . . ?
C1 B2 B1 58.74(18) . . ?
C1 B2 B3 58.5(2) . . ?
C1 B2 B4 103.0(2) . . ?
C1 B2 B5 104.1(2) . . ?
C10 B2 C1 120.3(3) . . ?
C10 B2 B1 119.1(3) . . ?
C10 B2 B3 121.0(3) . . ?
C10 B2 B4 127.6(3) . . ?
C10 B2 B5 126.3(2) . . ?
B1 B2 B3 107.8(2) . . ?
B4 B2 B1 107.6(2) . . ?
B4 B2 B3 58.3(3) . . ?
B5 B2 B1 60.13(17) . . ?
B5 B2 B3 106.8(3) . . ?
B5 B2 B4 60.0(2) . . ?
C1 B3 B2 58.4(2) . 10_556 ?
C1 B3 B2 58.4(2) . . ?
C1 B3 B4 104.4(3) . . ?
C1 B3 B4 104.4(3) . 10_556 ?
C1 B3 C18 102.0(6) . . ?
B2 B3 B2 108.2(3) . 10_556 ?
B4 B3 B2 108.7(3) . 10_556 ?
B4 B3 B2 108.7(3) 10_556 . ?
B4 B3 B2 60.3(2) . . ?
B4 B3 B2 60.3(2) 10_556 10_556 ?
B4 B3 B4 60.4(3) 10_556 . ?
B4 B3 C18 139.3(4) . . ?
B4 B3 C18 139.3(4) 10_556 . ?
C18 B3 B2 111.5(3) . 10_556 ?
C18 B3 B2 111.5(3) . . ?
C18A B3 C1 132.6(5) . . ?
C18A B3 B2 123.3(2) . . ?
C18A B3 B4 116.2(4) . . ?
B2 B4 H4 121.2 . . ?
B3 B4 B2 61.3(2) . . ?
B3 B4 B4 59.80(17) . 10_556 ?
B3 B4 H4 121.2 . . ?
B3 B4 B5 108.8(3) . . ?
B3 B4 B7 108.3(3) . . ?
B4 B4 B2 108.97(16) 10_556 . ?
B4 B4 H4 121.4 10_556 . ?
B4 B4 B5 108.76(16) 10_556 . ?
B4 B4 B7 60.18(15) 10_556 . ?
B5 B4 B2 59.51(19) . . ?
B5 B4 H4 121.4 . . ?
B7 B4 B2 108.4(3) . . ?
B7 B4 H4 121.5 . . ?
B7 B4 B5 60.56(19) . . ?
B1 B5 H5A 121.4 . . ?
B1 B5 B6 59.60(18) . . ?
B1 B5 B7 107.9(2) . . ?
B2 B5 B1 60.71(19) . . ?
B2 B5 B4 60.5(2) . . ?
B2 B5 H5A 121.1 . . ?
B2 B5 B6 108.1(2) . . ?
B2 B5 B7 108.3(3) . . ?
B4 B5 B1 108.5(2) . . ?
B4 B5 H5A 121.9 . . ?
B4 B5 B6 107.1(2) . . ?
B4 B5 B7 59.5(2) . . ?
B6 B5 H5A 122.3 . . ?
B7 B5 H5A 121.9 . . ?
B7 B5 B6 59.6(2) . . ?
B1 B6 B1 61.1(2) 10_556 . ?
B1 B6 B5 108.9(3) 10_556 . ?
B1 B6 B5 108.9(3) . 10_556 ?
B1 B6 B5 60.04(17) 10_556 10_556 ?
B1 B6 B5 60.05(17) . . ?
B1 B6 H6A 121.0 . . ?
B1 B6 H6A 121.0 10_556 . ?
B1 B6 B7 108.6(3) 10_556 . ?
B1 B6 B7 108.6(3) . . ?
B5 B6 B5 108.2(3) . 10_556 ?
B5 B6 H6A 121.6 10_556 . ?
B5 B6 H6A 121.6 . . ?
B7 B6 B5 60.09(17) . 10_556 ?
B7 B6 B5 60.09(17) . . ?
B7 B6 H6A 121.5 . . ?
B4 B7 B4 59.6(3) . 10_556 ?
B4 B7 B5 59.9(2) . . ?
B4 B7 B5 59.9(2) 10_556 10_556 ?
B4 B7 B5 107.8(3) . 10_556 ?
B4 B7 B5 107.8(3) 10_556 . ?
B4 B7 B6 107.9(3) 10_556 . ?
B4 B7 B6 107.9(3) . . ?
B4 B7 H7A 122.0 10_556 . ?
B4 B7 H7A 122.0 . . ?
B5 B7 B5 108.5(3) . 10_556 ?
B5 B7 H7A 121.5 . . ?
B5 B7 H7A 121.5 10_556 . ?
B6 B7 B5 60.27(17) . 10_556 ?
B6 B7 B5 60.27(17) . . ?
B6 B7 H7A 121.6 . . ?
C12 C13 H13 120.2 . . ?
C14 C13 C12 119.6(16) . . ?
C14 C13 H13 120.2 . . ?
C15 C14 H14 120.8 . . ?
C13 C14 C15 118(2) . . ?
C13 C14 H14 120.8 . . ?
B3 C18 H18 120.0 . . ?
C19 C18 B3 120.0(12) . . ?
C19 C18 H18 120.0 . . ?
C20 C19 H19 121.1 . . ?
C18 C19 C20 117.9(12) . . ?
C18 C19 H19 121.1 . . ?
C12 C13A H13A 119.7 . . ?
C14A C13A C12 120.6(11) . . ?
C14A C13A H13A 119.7 . . ?
C15 C14A H14A 120.3 . . ?
C13A C14A C15 119.3(13) . . ?
C13A C14A H14A 120.3 . . ?
B3 C18A H18A 119.1 . . ?
C19A C18A B3 121.9(8) . . ?
C19A C18A H18A 119.1 . . ?
C20 C19A H19A 119.9 . . ?
C18A C19A C20 120.2(8) . . ?
C18A C19A H19A 119.9 . . ?

# start Validation Reply Form
_vrf_PLAT410_wmj18087            
;
PROBLEM: Short Intra H...H Contact  H19      ..H21      .       1.85 Ang.  
RESPONSE: While the disorder of the vinyl group cuold be resolved, the 
related disorder of the neighbouring phenyl group could not. The short 
contact is a consequence of that.
;
# end Validation Reply Form

_smtbx_masks_special_details     ?
loop_
_smtbx_masks_void_nr
_smtbx_masks_void_average_x
_smtbx_masks_void_average_y
_smtbx_masks_void_average_z
_smtbx_masks_void_volume
_smtbx_masks_void_count_electrons
_smtbx_masks_void_content
1 0.000 0.500 0.000 22.8 0.2 ?
2 0.000 0.500 0.500 22.8 0.2 ?
3 0.176 0.500 0.250 10.5 0.0 ?
4 0.176 0.500 0.750 10.5 0.0 ?
5 0.261 0.226 0.000 60.9 0.3 ?
6 0.261 0.774 0.500 60.9 0.3 ?
7 0.239 0.274 0.500 60.9 0.3 ?
8 0.239 0.726 0.000 60.9 0.3 ?
9 0.324 0.000 0.250 10.5 0.0 ?
10 0.324 0.000 0.750 10.5 0.0 ?
11 0.500 0.000 0.000 22.8 0.2 ?
12 0.500 0.000 0.500 22.8 0.2 ?
13 0.676 0.000 0.250 10.5 0.0 ?
14 0.676 0.000 0.750 10.5 0.0 ?
15 0.761 0.274 0.000 60.9 0.3 ?
16 0.761 0.726 0.500 60.9 0.3 ?
17 0.739 0.226 0.500 60.9 0.3 ?
18 0.739 0.774 0.000 60.9 0.3 ?
19 0.824 0.500 0.250 10.5 0.0 ?
20 0.824 0.500 0.750 10.5 0.0 ?

_shelx_res_file                  
;
TITL wmj18087_a.res in Ibam
    wmj18087.res
    created by SHELXL-2016/6 at 12:10:28 on 05-Jun-2018
REM Old TITL wmj18087 in Ibam
REM SHELXT solution in Ibam
REM R1 0.345, Rweak 0.042, Alpha 0.088, Orientation as input
REM Formula found by SHELXT: C93 B12 N17
CELL 1.34139 23.5746 18.8529 22.1333 90 90 90
ZERR 8 0.0011 0.0006 0.0006 0 0 0
LATT 2
SYMM -X,-Y,+Z
SYMM 0.5-X,0.5+Y,-Z
SYMM 0.5+X,0.5-Y,-Z
SFAC C H B N
DISP B 0.0073 0.003 27.2049
DISP C 0.0148 0.007 57.7477
DISP H -0 0 0.6481
DISP N 0.0253 0.0136 110.5121
UNIT 392 496 88 8
SIMU 0.01 0.02 2 C18 C19 C18A C19A

L.S. 4 0 0
PLAN  20
SIZE 0.05 0.12 0.2
TEMP 22.85
BOND $H
list 4
ABIN
fmap 2 53
acta
OMIT 15 1 4
OMIT 10 10 4
OMIT 6 8 2
OMIT 14 8 2
OMIT 5 8 7
OMIT 0 2 6
OMIT 12 4 2
OMIT 12 6 6
OMIT 12 12 2
REM <olex2.extras>
REM <HklSrc "%.\\wmj18087.hkl">
REM </olex2.extras>

WGHT    0.113400    6.785700
EXTI    0.003528
FVAR       0.39918
N1    4    0.500000    0.000000    0.250000    10.25000    0.36695    0.05433 =
         0.09948    0.00000    0.00000    0.00000
C26   1    0.534555    0.048353    0.288540    11.00000    0.48028    0.08365 =
         0.12999   -0.01128   -0.02319   -0.01731
AFIX  23
H26A  2    0.509084    0.078359    0.311591    11.00000   -1.20000
H26B  2    0.556866    0.078906    0.262490    11.00000   -1.20000
AFIX   0
C27   1    0.575675    0.009543    0.333623    11.00000    0.57439    0.14636 =
         0.20231    0.00139   -0.15056    0.00627
AFIX 137
H27A  2    0.591063   -0.031950    0.314559    11.00000   -1.50000
H27B  2    0.555079   -0.004094    0.369191    11.00000   -1.50000
H27C  2    0.605995    0.040971    0.344652    11.00000   -1.50000
AFIX   0

N2    4    0.500000    0.500000    0.250000    10.25000    0.17282    0.06159 =
         0.04798    0.00000    0.00000    0.00000
C29   1    0.577183    0.594092    0.249994    11.00000    0.24195    0.12151 =
         0.17038    0.00496    0.00278   -0.07388
PART 2
AFIX 137
H29D  2    0.601581    0.621521    0.224302    10.50000   -1.50000
H29E  2    0.599772    0.564456    0.275783    10.50000   -1.50000
H29F  2    0.554551    0.625396    0.274267    10.50000   -1.50000
AFIX 137
PART 0
PART 1
H29A  2    0.554456    0.627518    0.227979    10.50000   -1.50000
H29B  2    0.597845    0.564883    0.222102    10.50000   -1.50000
H29C  2    0.603369    0.619166    0.275433    10.50000   -1.50000
AFIX   0
C28   1    0.536926    0.545206    0.290826    10.50000    0.19721    0.07378 =
         0.07431   -0.00421   -0.02821    0.00105
AFIX  23
H28A  2    0.559821    0.515001    0.316594    10.50000   -1.20000
H28B  2    0.513263    0.574718    0.316391    10.50000   -1.20000
AFIX   0
PART 0
PART 2
C28A  1    0.536440    0.545419    0.209226    10.50000    0.22829    0.08544 =
         0.06950    0.01401    0.02191   -0.00090
AFIX  23
H28C  2    0.512543    0.575142    0.184089    10.50000   -1.20000
H28D  2    0.559094    0.515434    0.183031    10.50000   -1.20000
AFIX   0

PART 0
C1    1    0.604589    0.259645    0.500000    10.50000    0.10335    0.08594 =
         0.05251    0.00000    0.00000    0.02875
AFIX 153
H1    2    0.651154    0.255922    0.499999    10.50000   -1.20000
AFIX   0
C2    1    0.612967    0.382001    0.425860    11.00000    0.06901    0.09552 =
         0.06353    0.00473    0.00157    0.01451
AFIX  43
H2    2    0.644766    0.364541    0.405930    11.00000   -1.20000
AFIX   0
C3    1    0.603914    0.450435    0.423826    11.00000    0.07264    0.09491 =
         0.06473    0.01353    0.00517    0.00537
AFIX  43
H3    2    0.569555    0.465195    0.440202    11.00000   -1.20000
AFIX   0
C4    1    0.639600    0.507287    0.399717    11.00000    0.08954    0.10768 =
         0.07137    0.02141    0.01308    0.00005
C5    1    0.686543    0.494210    0.363224    11.00000    0.10331    0.14781 =
         0.13024    0.02553    0.04067   -0.00484
AFIX  43
H5    2    0.695926    0.448131    0.352037    11.00000   -1.20000
AFIX   0
C6    1    0.719816    0.552443    0.343405    11.00000    0.14035    0.19575 =
         0.18722    0.03730    0.08427   -0.01045
AFIX  43
H6    2    0.751500    0.545053    0.319177    11.00000   -1.20000
AFIX   0
C7    1    0.704825    0.619028    0.360246    11.00000    0.17158    0.17038 =
         0.23562    0.02383    0.09205   -0.05092
AFIX  43
H7    2    0.727414    0.656709    0.347738    11.00000   -1.20000
AFIX   0
C8    1    0.658417    0.633316    0.394491    11.00000    0.19173    0.12844 =
         0.16899    0.02420    0.06502   -0.02810
AFIX  43
H8    2    0.648689    0.679667    0.404462    11.00000   -1.20000
AFIX   0
C9    1    0.626436    0.577073    0.413834    11.00000    0.13862    0.10983 =
         0.10398    0.01716    0.03597   -0.01598
AFIX  43
H9    2    0.594576    0.586034    0.437408    11.00000   -1.20000
AFIX   0
C10   1    0.604757    0.214625    0.377600    11.00000    0.14185    0.11089 =
         0.05473   -0.00428   -0.01019    0.04882
AFIX  43
H10   2    0.639415    0.192622    0.384782    11.00000   -1.20000
AFIX   0
C11   1    0.590380    0.222954    0.320952    11.00000    0.12989    0.09152 =
         0.05875    0.00086   -0.00809    0.03023
AFIX  43
H11   2    0.555605    0.245103    0.314815    11.00000   -1.20000
AFIX   0
C12   1    0.620406    0.202905    0.265931    11.00000    0.14060    0.11882 =
         0.05249    0.00219   -0.01439    0.04422
C15   1    0.677532    0.160965    0.161511    11.00000    0.23563    0.26272 =
         0.05545   -0.00670   -0.00536    0.12401
PART 1
AFIX  43
H15   2    0.692689    0.132096    0.131507    10.50000   -1.20000
AFIX  43
PART 0
PART 2
H15A  2    0.701324    0.161182    0.127994    10.50000   -1.20000
AFIX   0
PART 0
C16   1    0.625049    0.185419    0.158497    11.00000    0.21334    0.12328 =
         0.04994    0.00095   -0.02236    0.02448
AFIX  43
H16   2    0.606982    0.188471    0.121235    11.00000   -1.20000
AFIX   0
C17   1    0.596860    0.206420    0.209977    11.00000    0.15613    0.08886 =
         0.06032    0.00482   -0.02120    0.01791
AFIX  43
H17   2    0.560095    0.223770    0.206281    11.00000   -1.20000
AFIX   0
C20   1    0.658085    0.004002    0.500000    10.50000    0.11868    0.10808 =
         0.06147    0.00000    0.00000    0.04051
C21   1    0.627891   -0.057201    0.500000    10.50000    0.08630    0.14764 =
         0.06682    0.00000    0.00000    0.03060
AFIX  43
H21   2    0.588475   -0.055151    0.500000    10.50000   -1.20000
AFIX   0
C22   1    0.654287   -0.122247    0.500000    10.50000    0.11992    0.11644 =
         0.05580    0.00000    0.00000   -0.02638
AFIX  43
H22   2    0.632780   -0.163601    0.500000    10.50000   -1.20000
AFIX   0
C23   1    0.713227   -0.126082    0.500000    10.50000    0.10779    0.08757 =
         0.06799    0.00000    0.00000    0.01974
AFIX  43
H23   2    0.731697   -0.169670    0.500000    10.50000   -1.20000
AFIX   0
C24   1    0.742853   -0.064882    0.500000    10.50000    0.08250    0.10740 =
         0.10768    0.00000    0.00000    0.01671
AFIX  43
H24   2    0.782282   -0.066475    0.500000    10.50000   -1.20000
AFIX   0
C25   1    0.716361   -0.001206    0.500000    10.50000    0.10196    0.09437 =
         0.11442    0.00000    0.00000    0.01346
AFIX  43
H25   2    0.738020    0.040024    0.500000    10.50000   -1.20000
AFIX   0
B1    3    0.574262    0.327625    0.459304    11.00000    0.08249    0.07707 =
         0.05775    0.00294   -0.00123    0.01123
B2    3    0.570307    0.237446    0.434190    11.00000    0.12960    0.07765 =
         0.05525   -0.00125   -0.00497    0.01968
B3    3    0.566734    0.181684    0.500000    10.50000    0.18120    0.07046 =
         0.06291    0.00000    0.00000    0.02659
B4    3    0.504820    0.201720    0.460357    11.00000    0.15085    0.07561 =
         0.08219   -0.00397   -0.01258   -0.00862
AFIX 153
H4    2    0.482095    0.160802    0.434484    11.00000   -1.20000
AFIX   0
B5    3    0.508754    0.290581    0.434604    11.00000    0.09924    0.07474 =
         0.07108    0.00003   -0.01120    0.00007
AFIX 153
H5A   2    0.488644    0.307598    0.392164    11.00000   -1.20000
AFIX   0
B6    3    0.511184    0.346031    0.500000    10.50000    0.07112    0.06645 =
         0.07020    0.00000    0.00000   -0.00266
AFIX 153
H6A   2    0.492485    0.399488    0.499999    10.50000   -1.20000
AFIX   0
B7    3    0.468166    0.268760    0.500000    10.50000    0.09996    0.08081 =
         0.09582    0.00000    0.00000   -0.02049
AFIX 153
H7A   2    0.421582    0.272096    0.500000    10.50000   -1.20000
AFIX   0
PART 1
C13   1    0.682394    0.203144    0.265888    10.50000    0.25523    0.22679 =
         0.04875   -0.00355   -0.02399    0.14677
AFIX  43
H13   2    0.702225    0.217544    0.300077    10.50000   -1.20000
AFIX   0
C14   1    0.710952    0.182144    0.215462    10.50000    0.23519    0.24917 =
         0.08802   -0.01709   -0.02624    0.15495
AFIX  43
H14   2    0.750388    0.181096    0.214833    10.50000   -1.20000
AFIX   0
C18   1    0.621743    0.116929    0.500000    10.25000    0.08800    0.09599 =
         0.08046    0.00000    0.00000    0.00705
AFIX  43
H18   2    0.659518    0.131147    0.500000    10.25000   -1.20000
AFIX   0
C19   1    0.610320    0.056153    0.500000    10.25000    0.08230    0.09867 =
         0.08130    0.00000    0.00000   -0.00111
AFIX  43
H19   2    0.572764    0.041053    0.500000    10.25000   -1.20000
AFIX   0
PART 0
PART 2
C13A  1    0.668307    0.156592    0.269148    10.50000    0.13091    0.22043 =
         0.04575    0.00871   -0.00580    0.08460
AFIX  43
H13A  2    0.681195    0.140982    0.306568    10.50000   -1.20000
AFIX   0
C14A  1    0.695594    0.134843    0.217191    10.50000    0.16612    0.25796 =
         0.05425   -0.01053    0.00126    0.10389
AFIX  43
H14A  2    0.725718    0.103090    0.219307    10.50000   -1.20000
AFIX   0
C18A  1    0.584951    0.103083    0.500000    10.25000    0.05099    0.06152 =
         0.06120    0.00000    0.00000    0.00346
AFIX  43
H18A  2    0.557169    0.068060    0.500000    10.25000   -1.20000
AFIX   0
C19A  1    0.641655    0.083156    0.500000    10.25000    0.05225    0.07211 =
         0.08014    0.00000    0.00000    0.00362
AFIX  43
H19A  2    0.669828    0.117686    0.500000    10.25000   -1.20000
AFIX   0
HKLF 4


REM  wmj18087_a.res in Ibam
REM R1 =  0.0839 for    3107 Fo > 4sig(Fo)  and  0.1178 for all    4797 data
REM    337 parameters refined using     36 restraints

END

WGHT      0.1134      6.7866

REM Highest difference peak  0.188,  deepest hole -0.168,  1-sigma level  0.033
Q1    1   0.7433  0.5028  0.3317  11.00000  0.05    0.19
Q2    1   0.5983  0.1785  0.5000  10.50000  0.05    0.17
Q3    1   0.6433  0.2392  0.3759  11.00000  0.05    0.15
Q4    1   0.4986  0.4877  0.5000  10.50000  0.05    0.14
Q5    1   0.6342  0.2785  0.5000  10.50000  0.05    0.13
Q6    1   0.6932  0.1768  0.3042  11.00000  0.05    0.12
Q7    1   0.7575  0.5826  0.3583  11.00000  0.05    0.12
Q8    1   0.5000  0.5000  0.1587  10.50000  0.05    0.12
Q9    1   0.5867  0.5956  0.2387  11.00000  0.05    0.12
Q10   1   0.5769  0.3137  0.5000  10.50000  0.05    0.11
Q11   1   0.6631  0.4826  0.3883  11.00000  0.05    0.11
Q12   1   0.6605  0.5578  0.4070  11.00000  0.05    0.11
Q13   1   0.5641  0.0134  0.3183  11.00000  0.05    0.11
Q14   1   0.6067  0.5400  0.2491  11.00000  0.05    0.10
Q15   1   0.6585  0.2242  0.2607  11.00000  0.05    0.10
Q16   1   0.6204  0.1786  0.2792  11.00000  0.05    0.10
Q17   1   0.5864  0.4164  0.4057  11.00000  0.05    0.10
Q18   1   0.7938  0.0715  0.5000  10.50000  0.05    0.09
Q19   1   0.5213  0.5314  0.3288  11.00000  0.05    0.09
Q20   1   0.5422  0.1844  0.4568  11.00000  0.05    0.09
;
_shelx_res_checksum              29215
_shelx_fab_file                  
;
0 0 2 3.0773 -0.0037
0 0 6 3.0174 -0.0362
0 0 8 1.2523 -0.0439
0 0 10 -0.2541 -0.0535
0 0 12 -1.0475 -0.0608
0 0 14 -1.2631 -0.0528
0 0 16 -0.8578 -0.0360
0 0 18 -0.1820 -0.0230
0 0 20 0.0712 -0.0150
0 0 22 -0.0527 -0.0126
0 0 24 -0.0463 -0.0153
0 0 26 0.0511 -0.0139
0 2 0 2.8189 -0.0134
0 2 2 1.5791 -0.0115
0 2 4 -0.6968 0.0012
0 2 6 -1.6282 0.0055
0 2 8 -0.8876 -0.0012
0 2 10 0.0662 -0.0041
0 2 12 0.4418 0.0005
0 2 14 0.5037 0.0079
0 2 16 0.3355 0.0129
0 2 18 0.0134 0.0090
0 2 20 0.0232 -0.0002
0 2 22 0.3573 -0.0013
0 2 24 0.4249 0.0048
0 2 26 0.1469 0.0058
0 4 0 -4.2513 0.0076
0 4 2 -2.6945 0.0039
0 4 4 0.3727 -0.0076
0 4 6 1.9670 -0.0094
0 4 8 1.2823 -0.0037
0 4 10 0.1985 -0.0006
0 4 12 -0.0943 -0.0017
0 4 14 -0.2962 -0.0097
0 4 16 -0.5465 -0.0179
0 4 18 -0.1550 -0.0120
0 4 20 0.4462 0.0015
0 4 22 0.3863 0.0037
0 4 24 -0.0261 -0.0013
0 4 26 -0.1605 -0.0003
0 6 0 6.5504 0.0088
0 6 2 4.6973 0.0088
0 6 4 0.7811 0.0074
0 6 6 -1.7138 -0.0014
0 6 8 -1.3380 -0.0045
0 6 10 -0.2255 0.0014
0 6 12 -0.0818 0.0074
0 6 14 0.0553 0.0147
0 6 16 0.5200 0.0196
0 6 18 0.1730 0.0095
0 6 20 -0.6167 -0.0056
0 6 22 -0.5162 -0.0071
0 6 24 0.1524 -0.0015
0 6 26 0.3617 -0.0012
0 8 0 0.2758 -0.0117
0 8 2 0.9073 -0.0162
0 8 4 2.1861 -0.0185
0 8 6 2.4262 -0.0143
0 8 8 0.9642 -0.0179
0 8 10 -0.3578 -0.0272
0 8 12 -0.4541 -0.0276
0 8 14 -0.7020 -0.0235
0 8 16 -1.3435 -0.0208
0 8 18 -0.9079 -0.0136
0 8 20 0.2641 -0.0062
0 8 22 0.5893 -0.0061
0 8 24 0.1524 -0.0052
0 10 0 1.2532 -0.0028
0 10 2 0.8982 0.0032
0 10 4 0.0051 0.0062
0 10 6 -0.5715 0.0008
0 10 8 -0.2571 0.0033
0 10 10 0.0762 0.0144
0 10 12 0.0274 0.0180
0 10 14 0.4225 0.0136
0 10 16 0.8840 0.0091
0 10 18 0.3131 0.0048
0 10 20 -0.5707 0.0028
0 10 22 -0.6046 0.0043
0 10 24 -0.1808 0.0033
0 12 0 0.1156 0.0066
0 12 2 -0.0035 -0.0022
0 12 4 -0.2657 -0.0119
0 12 6 -0.4518 -0.0088
0 12 8 -0.1902 -0.0050
0 12 10 0.5170 -0.0077
0 12 12 0.6634 -0.0069
0 12 14 -0.2279 -0.0008
0 12 16 -0.8237 0.0024
0 12 18 -0.2831 -0.0005
0 12 20 0.3399 -0.0058
0 12 22 0.4076 -0.0076
0 14 0 0.3885 -0.0087
0 14 2 0.1008 -0.0002
0 14 4 -0.0743 0.0094
0 14 6 0.2344 0.0054
0 14 8 -0.0237 -0.0014
0 14 10 -0.8781 0.0009
0 14 12 -0.7390 0.0056
0 14 14 0.3139 0.0044
0 14 16 0.3529 0.0012
0 14 18 -0.5985 0.0015
0 14 20 -0.7711 0.0037
0 16 0 0.4516 -0.0032
0 16 2 1.0550 -0.0091
0 16 4 1.3722 -0.0156
0 16 6 0.4250 -0.0122
0 16 8 0.1095 -0.0066
0 16 10 0.8393 -0.0089
0 16 12 0.4772 -0.0129
0 16 14 -0.8280 -0.0099
0 16 16 -0.7563 -0.0036
0 16 18 0.4049 -0.0017
0 18 0 0.4898 -0.0030
0 18 2 -0.5000 -0.0001
0 18 4 -1.4081 0.0030
0 18 6 -0.6021 0.0002
0 18 8 -0.1865 -0.0033
0 18 10 -0.9187 -0.0012
0 18 12 -0.6841 0.0023
0 18 14 0.4373 0.0013
0 18 16 0.3537 -0.0016
0 20 0 -0.2239 -0.0017
0 20 2 0.6427 -0.0024
0 20 4 1.3757 -0.0022
0 20 6 0.4935 0.0000
0 20 8 -0.1393 0.0010
0 20 10 0.2070 -0.0009
0 20 12 -0.1193 -0.0023
0 22 0 0.9353 -0.0007
0 22 2 0.3340 0.0000
0 22 4 -0.2789 0.0002
0 22 6 -0.0023 -0.0004
1 1 2 -0.8315 0.0488
1 1 8 0.0141 0.0933
1 1 10 0.1787 0.0251
1 1 12 0.2034 0.0286
1 1 14 0.1925 0.0339
1 1 16 0.1797 0.0411
1 1 18 0.0607 0.0531
1 1 20 -0.1495 0.0314
1 1 22 -0.2723 0.0069
1 1 24 -0.2221 0.0183
1 1 26 -0.0846 0.0238
1 2 1 -3.0322 0.0056
1 2 3 -2.5872 0.0149
1 2 5 -2.0257 0.0064
1 2 7 -0.9276 0.0144
1 2 9 0.5929 0.0341
1 2 11 1.2353 0.0352
1 2 13 0.7817 0.0264
1 2 15 0.3776 0.0233
1 2 17 0.2588 0.0171
1 2 19 -0.0467 0.0096
1 2 21 -0.2050 0.0103
1 2 23 0.0899 0.0099
1 2 25 0.3098 0.0038
1 3 4 -1.0926 -0.0176
1 3 6 -0.6745 -0.0483
1 3 8 -0.4963 -0.0064
1 3 10 -0.3801 0.0303
1 3 12 -0.0743 0.0200
1 3 14 0.2045 0.0108
1 3 16 0.1985 0.0018
1 3 18 0.0484 -0.0105
1 3 20 -0.0702 0.0014
1 3 22 -0.1568 0.0125
1 3 24 -0.1619 -0.0050
1 3 26 -0.0469 -0.0150
1 4 1 1.1356 0.0058
1 4 3 1.0162 -0.0121
1 4 5 1.2656 -0.0060
1 4 7 0.8111 -0.0032
1 4 9 -0.7386 -0.0091
1 4 11 -1.4722 -0.0064
1 4 13 -0.7377 -0.0007
1 4 15 -0.0883 -0.0019
1 4 17 0.0614 -0.0027
1 4 19 0.3687 -0.0027
1 4 21 0.4368 -0.0057
1 4 23 -0.0474 -0.0051
1 4 25 -0.3363 -0.0012
1 5 2 -0.9445 -0.0292
1 5 4 -0.5593 -0.0558
1 5 6 -0.2134 -0.0101
1 5 8 0.1028 -0.0024
1 5 10 0.2414 -0.0167
1 5 12 0.0844 -0.0163
1 5 14 -0.0738 -0.0155
1 5 16 -0.0141 -0.0103
1 5 18 0.0576 -0.0019
1 5 20 0.0011 -0.0090
1 5 22 -0.0598 -0.0123
1 5 24 -0.0635 0.0036
1 5 26 -0.0398 0.0101
1 6 1 1.9310 -0.0066
1 6 3 1.4777 0.0042
1 6 5 0.0087 -0.0027
1 6 7 -0.9245 -0.0095
1 6 9 -0.1354 -0.0084
1 6 11 0.6541 -0.0084
1 6 13 0.2612 -0.0098
1 6 15 -0.2175 -0.0084
1 6 17 -0.2670 -0.0047
1 6 19 -0.3167 0.0010
1 6 21 -0.1591 0.0044
1 6 23 0.2359 0.0010
1 6 25 0.3188 -0.0022
1 7 0 -1.8413 -0.0618
1 7 2 -1.6395 0.0353
1 7 4 -1.0403 0.0572
1 7 6 -0.3008 0.0096
1 7 8 0.1382 -0.0121
1 7 10 0.2397 0.0011
1 7 12 0.3010 0.0111
1 7 14 0.4048 0.0093
1 7 16 0.4406 0.0004
1 7 18 0.3596 -0.0024
1 7 20 0.1663 0.0081
1 7 22 -0.0469 0.0092
1 7 24 -0.1281 -0.0051
1 8 1 -1.7820 -0.0068
1 8 3 -1.4278 -0.0120
1 8 5 -0.0935 -0.0052
1 8 7 0.9566 0.0035
1 8 9 0.4233 0.0046
1 8 11 -0.4995 -0.0008
1 8 13 -0.4750 -0.0045
1 8 15 0.0283 -0.0019
1 8 17 0.2989 0.0008
1 8 19 0.2121 -0.0015
1 8 21 -0.1276 -0.0021
1 8 23 -0.2814 0.0018
1 8 25 -0.0816 0.0024
1 9 0 -1.6854 0.0265
1 9 2 -1.4187 -0.0168
1 9 4 -0.8581 -0.0204
1 9 6 -0.3953 0.0150
1 9 8 -0.1553 0.0286
1 9 10 -0.0433 0.0095
1 9 12 0.0417 -0.0074
1 9 14 0.1165 -0.0031
1 9 16 0.1507 0.0109
1 9 18 0.1657 0.0121
1 9 20 0.1799 0.0010
1 9 22 0.1118 0.0010
1 9 24 -0.0385 0.0103
1 10 1 -0.0370 0.0063
1 10 3 -0.0744 0.0044
1 10 5 -0.5560 0.0041
1 10 7 -0.9324 0.0043
1 10 9 -0.4932 0.0069
1 10 11 0.2658 0.0134
1 10 13 0.5160 0.0151
1 10 15 0.2383 0.0072
1 10 17 -0.0054 0.0012
1 10 19 0.2198 0.0035
1 10 21 0.5940 0.0041
1 10 23 0.4504 0.0004
1 11 0 -0.3005 -0.0004
1 11 2 -0.2174 0.0165
1 11 4 -0.0458 0.0234
1 11 6 0.0924 0.0135
1 11 8 0.1298 0.0078
1 11 10 0.0152 0.0145
1 11 12 -0.1865 0.0168
1 11 14 -0.2170 0.0035
1 11 16 0.0316 -0.0105
1 11 18 0.2647 -0.0047
1 11 20 0.2192 0.0095
1 11 22 0.0419 0.0065
1 12 1 -0.4884 0.0000
1 12 3 -0.2490 0.0010
1 12 5 -0.0568 -0.0019
1 12 7 -0.0190 -0.0017
1 12 9 -0.0375 0.0010
1 12 11 -0.1392 -0.0013
1 12 13 -0.2958 -0.0041
1 12 15 -0.2685 -0.0010
1 12 17 -0.1729 0.0006
1 12 19 -0.3924 -0.0028
1 12 21 -0.6235 -0.0032
1 12 23 -0.3153 -0.0007
1 13 0 -0.8497 -0.0010
1 13 2 -0.7584 -0.0082
1 13 4 -0.4763 -0.0160
1 13 6 -0.1497 -0.0176
1 13 8 -0.0419 -0.0130
1 13 10 -0.1051 -0.0105
1 13 12 -0.0589 -0.0096
1 13 14 0.0956 -0.0022
1 13 16 0.1482 0.0053
1 13 18 0.0919 -0.0002
1 13 20 0.0189 -0.0084
1 13 22 -0.0943 -0.0022
1 14 1 1.4721 -0.0017
1 14 3 0.9150 -0.0012
1 14 5 0.6365 0.0039
1 14 7 0.5801 0.0056
1 14 9 0.1295 0.0014
1 14 11 -0.3941 -0.0013
1 14 13 -0.3780 -0.0016
1 14 15 -0.0802 -0.0023
1 14 17 0.1013 -0.0009
1 14 19 0.2541 0.0019
1 14 21 0.3095 0.0010
1 15 0 -0.0130 0.0137
1 15 2 0.0777 0.0106
1 15 4 0.1842 0.0107
1 15 6 0.1369 0.0123
1 15 8 0.0559 0.0080
1 15 10 0.0644 0.0019
1 15 12 0.1129 -0.0005
1 15 14 0.1831 -0.0035
1 15 16 0.2898 -0.0063
1 15 18 0.3265 -0.0019
1 15 20 0.1977 0.0036
1 16 1 -1.2528 -0.0031
1 16 3 -0.6493 0.0006
1 16 5 -0.3028 0.0012
1 16 7 -0.2308 0.0014
1 16 9 0.1421 0.0036
1 16 11 0.5571 0.0049
1 16 13 0.4305 0.0042
1 16 15 -0.0105 0.0022
1 16 17 -0.2181 -0.0002
1 16 19 -0.1195 -0.0011
1 17 0 -0.0505 -0.0052
1 17 2 -0.0741 0.0002
1 17 4 -0.0830 0.0026
1 17 6 -0.0034 0.0000
1 17 8 0.1183 0.0008
1 17 10 0.1845 0.0059
1 17 12 0.1820 0.0082
1 17 14 0.1655 0.0072
1 17 16 0.1412 0.0056
1 17 18 0.0581 0.0024
1 18 1 0.2042 0.0076
1 18 3 0.0905 0.0049
1 18 5 0.0069 0.0027
1 18 7 -0.1122 0.0031
1 18 9 -0.3776 0.0042
1 18 11 -0.5870 0.0038
1 18 13 -0.4685 0.0029
1 18 15 -0.1149 0.0030
1 19 0 -0.6284 0.0075
1 19 2 -0.5680 0.0043
1 19 4 -0.3712 0.0028
1 19 6 -0.1146 0.0073
1 19 8 0.0429 0.0099
1 19 10 0.1213 0.0053
1 19 12 0.2476 -0.0004
1 19 14 0.3548 -0.0016
1 20 1 0.1948 -0.0026
1 20 3 -0.0259 -0.0008
1 20 5 0.0454 0.0011
1 20 7 0.4118 0.0007
1 20 9 0.5996 -0.0007
1 20 11 0.4832 0.0006
1 20 13 0.2298 0.0031
1 21 0 -0.3227 0.0028
1 21 2 -0.2499 0.0035
1 21 4 -0.1548 0.0011
1 21 6 -0.1001 -0.0052
1 21 8 0.0677 -0.0078
1 21 10 0.3078 -0.0024
1 22 1 -0.2140 -0.0024
1 22 3 0.1554 -0.0017
1 22 5 0.1543 -0.0020
1 22 7 -0.2237 -0.0024
1 23 0 -0.4610 0.0012
2 0 2 -0.7217 -0.0124
2 0 8 -0.6072 0.0289
2 0 10 0.3969 0.0212
2 0 12 0.6622 0.0223
2 0 14 0.6125 0.0228
2 0 16 0.3280 0.0174
2 0 18 0.0225 0.0104
2 0 20 0.1771 0.0054
2 0 22 0.5337 0.0046
2 0 24 0.4493 0.0066
2 0 26 0.0669 0.0055
2 1 5 -0.9952 0.0396
2 1 7 -0.4126 0.0454
2 1 9 0.0020 0.0354
2 1 11 -0.0623 0.0185
2 1 13 -0.2022 0.0145
2 1 15 -0.0739 0.0206
2 1 17 0.0950 0.0193
2 1 19 0.0446 0.0148
2 1 21 -0.0803 0.0154
2 1 23 -0.0903 0.0119
2 1 25 -0.0344 0.0038
2 2 4 1.9071 -0.0226
2 2 6 2.1868 -0.0314
2 2 8 1.0063 -0.0224
2 2 10 -0.0235 -0.0114
2 2 12 -0.3655 -0.0102
2 2 14 -0.5219 -0.0176
2 2 16 -0.4454 -0.0210
2 2 18 0.0080 -0.0131
2 2 20 0.2831 -0.0042
2 2 22 0.1296 -0.0039
2 2 24 -0.0032 -0.0054
2 2 26 0.0319 -0.0025
2 3 3 0.9367 -0.0543
2 3 5 0.4529 -0.0633
2 3 7 -0.1210 -0.0634
2 3 9 -0.3040 -0.0568
2 3 11 -0.1710 -0.0420
2 3 13 -0.1396 -0.0357
2 3 15 -0.2743 -0.0347
2 3 17 -0.3451 -0.0263
2 3 19 -0.2637 -0.0225
2 3 21 -0.1194 -0.0268
2 3 23 -0.0041 -0.0195
2 3 25 0.0278 -0.0045
2 4 2 4.8115 -0.0045
2 4 4 1.0768 0.0007
2 4 6 -1.1563 -0.0076
2 4 8 -0.9765 -0.0160
2 4 10 -0.2936 -0.0191
2 4 12 -0.2558 -0.0163
2 4 14 -0.1528 -0.0041
2 4 16 0.1192 0.0053
2 4 18 -0.1025 -0.0009
2 4 20 -0.4117 -0.0090
2 4 22 -0.1371 -0.0061
2 4 24 0.2516 -0.0022
2 4 26 0.2101 -0.0028
2 5 1 -0.5891 0.0230
2 5 3 -0.0887 0.0281
2 5 5 0.7405 0.0099
2 5 7 1.2202 0.0063
2 5 9 0.9691 0.0156
2 5 11 0.5074 0.0172
2 5 13 0.2963 0.0161
2 5 15 0.1607 0.0119
2 5 17 -0.0066 0.0006
2 5 19 -0.0522 -0.0003
2 5 21 -0.0427 0.0108
2 5 23 -0.1207 0.0099
2 5 25 -0.1670 0.0001
2 6 0 -2.7102 -0.0097
2 6 2 -1.3902 -0.0113
2 6 4 1.2053 -0.0049
2 6 6 2.3276 0.0056
2 6 8 1.2031 0.0003
2 6 10 -0.0361 -0.0108
2 6 12 -0.1601 -0.0131
2 6 14 -0.3686 -0.0151
2 6 16 -0.8896 -0.0161
2 6 18 -0.4969 -0.0072
2 6 20 0.4336 0.0003
2 6 22 0.5413 -0.0016
2 6 24 0.0310 -0.0010
2 6 26 -0.2010 0.0039
2 7 1 0.1348 -0.0161
2 7 3 -0.2695 0.0042
2 7 5 -0.8318 0.0289
2 7 7 -0.8502 0.0245
2 7 9 -0.1750 0.0032
2 7 11 0.3776 -0.0042
2 7 13 0.3896 -0.0012
2 7 15 0.2707 0.0036
2 7 17 0.1758 0.0098
2 7 19 -0.0647 0.0063
2 7 21 -0.2739 -0.0049
2 7 23 -0.2453 -0.0051
2 7 25 -0.1482 0.0015
2 8 0 2.5208 0.0062
2 8 2 1.5617 0.0072
2 8 4 -0.4950 -0.0002
2 8 6 -1.5896 -0.0095
2 8 8 -0.7895 0.0011
2 8 10 0.2103 0.0188
2 8 12 0.2489 0.0226
2 8 14 0.4148 0.0197
2 8 16 0.8524 0.0162
2 8 18 0.3375 0.0073
2 8 20 -0.6342 0.0010
2 8 22 -0.6624 0.0022
2 8 24 -0.0604 0.0012
2 9 1 0.4442 0.0148
2 9 3 0.6194 0.0095
2 9 5 0.8722 -0.0014
2 9 7 0.7635 0.0019
2 9 9 0.2138 0.0103
2 9 11 -0.2329 0.0063
2 9 13 -0.3652 0.0001
2 9 15 -0.4347 0.0010
2 9 17 -0.4077 0.0020
2 9 19 -0.1558 0.0033
2 9 21 0.1012 0.0059
2 9 23 0.1801 0.0039
2 10 0 1.0379 0.0011
2 10 2 0.9619 -0.0046
2 10 4 0.8862 -0.0083
2 10 6 0.6344 -0.0049
2 10 8 0.0437 -0.0091
2 10 10 -0.1622 -0.0160
2 10 12 0.0329 -0.0122
2 10 14 -0.4020 -0.0054
2 10 16 -1.0606 -0.0043
2 10 18 -0.6785 -0.0054
2 10 20 0.2173 -0.0076
2 10 22 0.4883 -0.0086
2 10 24 0.3292 -0.0034
2 11 1 0.1130 -0.0079
2 11 3 0.0202 -0.0107
2 11 5 -0.0450 -0.0129
2 11 7 0.0254 -0.0172
2 11 9 0.1430 -0.0145
2 11 11 0.2026 -0.0015
2 11 13 0.2623 0.0057
2 11 15 0.2710 -0.0002
2 11 17 0.0956 -0.0065
2 11 19 -0.1177 -0.0061
2 11 21 -0.1993 -0.0034
2 11 23 -0.2545 -0.0017
2 12 0 1.0426 -0.0147
2 12 2 1.0202 -0.0073
2 12 4 0.8840 0.0031
2 12 6 0.6237 0.0020
2 12 8 0.2053 -0.0016
2 12 10 -0.3560 -0.0003
2 12 12 -0.4349 0.0004
2 12 14 0.2264 -0.0004
2 12 16 0.5062 0.0006
2 12 18 -0.1617 0.0023
2 12 20 -0.6636 0.0033
2 12 22 -0.4514 0.0026
2 13 1 -0.2862 0.0014
2 13 3 -0.2023 -0.0064
2 13 5 -0.3395 -0.0047
2 13 7 -0.4137 -0.0018
2 13 9 -0.0184 -0.0077
2 13 11 0.4001 -0.0172
2 13 13 0.3314 -0.0170
2 13 15 0.1678 -0.0067
2 13 17 0.2793 0.0001
2 13 19 0.3015 -0.0023
2 13 21 0.0955 -0.0054
2 14 0 0.0196 -0.0003
2 14 2 0.0931 -0.0016
2 14 4 -0.0375 -0.0105
2 14 6 -0.3617 -0.0107
2 14 8 0.0013 -0.0051
2 14 10 0.8681 -0.0046
2 14 12 0.7280 -0.0066
2 14 14 -0.3690 -0.0048
2 14 16 -0.6071 -0.0020
2 14 18 0.2024 -0.0024
2 14 20 0.5572 -0.0040
2 15 1 0.8564 0.0030
2 15 3 0.4234 0.0177
2 15 5 0.4545 0.0117
2 15 7 0.6436 0.0014
2 15 9 0.2054 0.0018
2 15 11 -0.2415 0.0075
2 15 13 0.0165 0.0087
2 15 15 0.2814 0.0050
2 15 17 0.0261 0.0037
2 15 19 -0.1316 0.0072
2 16 0 0.0543 -0.0034
2 16 2 -0.4925 -0.0041
2 16 4 -0.9004 0.0031
2 16 6 -0.3137 0.0051
2 16 8 -0.2017 0.0017
2 16 10 -0.8675 0.0029
2 16 12 -0.5960 0.0070
2 16 14 0.4142 0.0060
2 16 16 0.2458 0.0021
2 16 18 -0.7183 0.0011
2 17 1 -0.7349 -0.0070
2 17 3 -0.2710 -0.0192
2 17 5 -0.4898 -0.0119
2 17 7 -0.9192 -0.0014
2 17 9 -0.4273 -0.0004
2 17 11 0.2607 -0.0037
2 17 13 0.1330 -0.0051
2 17 15 -0.1390 -0.0044
2 17 17 0.0818 -0.0042
2 18 0 -0.1778 -0.0058
2 18 2 0.6104 -0.0034
2 18 4 1.2752 -0.0047
2 18 6 0.4905 -0.0044
2 18 8 0.0190 -0.0029
2 18 10 0.4674 -0.0050
2 18 12 0.0915 -0.0073
2 18 14 -0.9241 -0.0045
2 18 16 -0.7358 -0.0003
2 19 1 0.5199 0.0050
2 19 3 -0.0657 0.0080
2 19 5 0.0152 0.0031
2 19 7 0.4427 -0.0004
2 19 9 0.1373 0.0010
2 19 11 -0.3096 0.0021
2 19 13 -0.0238 0.0011
2 19 15 0.3615 -0.0003
2 20 0 1.2363 -0.0042
2 20 2 0.3885 -0.0018
2 20 4 -0.5404 0.0007
2 20 6 -0.2116 0.0007
2 20 8 -0.0878 -0.0006
2 20 10 -0.6678 -0.0009
2 20 12 -0.5045 -0.0010
2 21 1 -0.1929 -0.0017
2 21 3 0.1269 -0.0013
2 21 5 -0.0630 -0.0021
2 21 7 -0.4139 -0.0051
2 21 9 -0.1105 -0.0075
2 22 0 -0.0194 -0.0035
2 22 2 0.4412 -0.0047
2 22 4 0.8007 -0.0032
2 22 6 0.2976 -0.0009
3 1 0 -0.8684 -0.0229
3 1 2 -0.8312 -0.0375
3 1 8 -0.6890 -0.0524
3 1 10 -0.6913 -0.0049
3 1 12 -0.3806 -0.0112
3 1 14 -0.0554 -0.0133
3 1 16 -0.0214 -0.0196
3 1 18 -0.1236 -0.0329
3 1 20 -0.1821 -0.0179
3 1 22 -0.2208 -0.0002
3 1 24 -0.1945 -0.0107
3 1 26 -0.0535 -0.0153
3 2 1 2.0443 -0.0061
3 2 3 1.6181 -0.0176
3 2 5 1.1544 0.0117
3 2 7 0.3705 0.0032
3 2 9 -0.7032 -0.0321
3 2 11 -1.0803 -0.0340
3 2 13 -0.5834 -0.0199
3 2 15 -0.1129 -0.0155
3 2 17 0.1082 -0.0057
3 2 19 0.3644 0.0011
3 2 21 0.3584 -0.0072
3 2 23 -0.0370 -0.0087
3 2 25 -0.2727 -0.0009
3 3 4 0.2481 0.0241
3 3 6 0.4397 0.0441
3 3 8 0.8368 0.0131
3 3 10 1.0061 -0.0082
3 3 12 0.5281 0.0006
3 3 14 0.0522 0.0012
3 3 16 0.0879 0.0042
3 3 18 0.1349 0.0143
3 3 20 -0.0866 0.0047
3 3 22 -0.2040 -0.0055
3 3 24 -0.1319 0.0062
3 3 26 -0.0845 0.0113
3 4 1 -0.6160 -0.0041
3 4 3 -0.5699 0.0266
3 4 5 -0.9984 0.0079
3 4 7 -0.9705 0.0008
3 4 9 0.0737 0.0148
3 4 11 0.7128 0.0119
3 4 13 0.3256 0.0020
3 4 15 -0.0133 0.0029
3 4 17 -0.0610 0.0030
3 4 19 -0.2655 0.0041
3 4 21 -0.2041 0.0099
3 4 23 0.3031 0.0064
3 4 25 0.5256 -0.0016
3 5 0 -2.3001 -0.0719
3 5 2 -2.1854 0.0275
3 5 4 -1.6028 0.0520
3 5 6 -0.7639 0.0209
3 5 8 -0.4178 0.0156
3 5 10 -0.3138 0.0222
3 5 12 0.2213 0.0190
3 5 14 0.7489 0.0194
3 5 16 0.6844 0.0147
3 5 18 0.3642 0.0053
3 5 20 0.1070 0.0098
3 5 22 -0.1488 0.0125
3 5 24 -0.2419 -0.0013
3 5 26 -0.0832 -0.0089
3 6 1 -1.8639 -0.0011
3 6 3 -1.5269 -0.0297
3 6 5 -0.2633 -0.0120
3 6 7 0.6043 0.0084
3 6 9 -0.0370 0.0084
3 6 11 -0.7219 0.0068
3 6 13 -0.3335 0.0077
3 6 15 0.2521 0.0065
3 6 17 0.5094 0.0057
3 6 19 0.6378 0.0014
3 6 21 0.4047 -0.0035
3 6 23 -0.0725 -0.0003
3 6 25 -0.1770 0.0031
3 7 0 -1.0136 0.0537
3 7 2 -0.7121 -0.0222
3 7 4 -0.3464 -0.0365
3 7 6 -0.3618 0.0038
3 7 8 -0.3432 0.0216
3 7 10 -0.2017 0.0106
3 7 12 -0.2883 -0.0006
3 7 14 -0.4485 -0.0048
3 7 16 -0.3749 0.0006
3 7 18 -0.1528 0.0066
3 7 20 0.0975 0.0015
3 7 22 0.2612 -0.0009
3 7 24 0.1801 0.0070
3 8 1 1.0001 0.0058
3 8 3 0.6753 0.0144
3 8 5 -0.5770 0.0017
3 8 7 -1.5657 -0.0108
3 8 9 -1.0252 -0.0070
3 8 11 -0.0269 0.0026
3 8 13 0.1708 0.0047
3 8 15 -0.0542 -0.0015
3 8 17 -0.1223 -0.0054
3 8 19 0.0376 0.0002
3 8 21 0.3694 0.0046
3 8 23 0.5048 0.0005
3 8 25 0.2554 -0.0013
3 9 0 -0.4282 -0.0165
3 9 2 -0.4497 0.0171
3 9 4 -0.2765 0.0191
3 9 6 0.1850 -0.0091
3 9 8 0.4539 -0.0193
3 9 10 0.2294 -0.0071
3 9 12 -0.1490 0.0013
3 9 14 -0.1860 -0.0032
3 9 16 0.1684 -0.0114
3 9 18 0.4197 -0.0095
3 9 20 0.2080 0.0017
3 9 22 -0.1057 0.0032
3 9 24 -0.1134 -0.0063
3 10 1 -0.0805 -0.0076
3 10 3 0.0440 -0.0092
3 10 5 0.5849 -0.0059
3 10 7 0.8621 -0.0004
3 10 9 0.2332 -0.0014
3 10 11 -0.5637 -0.0098
3 10 13 -0.6467 -0.0125
3 10 15 -0.2117 -0.0037
3 10 17 0.0700 0.0020
3 10 19 -0.1386 -0.0031
3 10 21 -0.4942 -0.0054
3 10 23 -0.3652 -0.0004
3 11 0 -2.0733 0.0069
3 11 2 -1.7753 -0.0077
3 11 4 -1.0813 -0.0119
3 11 6 -0.4693 -0.0031
3 11 8 -0.2246 -0.0009
3 11 10 -0.0661 -0.0087
3 11 12 0.3132 -0.0118
3 11 14 0.5774 -0.0038
3 11 16 0.3670 0.0054
3 11 18 0.0785 0.0030
3 11 20 0.1030 -0.0051
3 11 22 0.1046 -0.0021
3 12 1 0.0793 -0.0002
3 12 3 -0.1144 -0.0004
3 12 5 -0.2950 0.0057
3 12 7 -0.2736 0.0072
3 12 9 -0.1218 0.0044
3 12 11 -0.0236 0.0052
3 12 13 -0.0331 0.0042
3 12 15 -0.0997 -0.0032
3 12 17 -0.0271 -0.0049
3 12 19 0.3444 0.0022
3 12 21 0.6351 0.0042
3 13 0 0.6868 0.0089
3 13 2 0.7462 0.0125
3 13 4 0.6661 0.0162
3 13 6 0.3241 0.0166
3 13 8 0.0935 0.0149
3 13 10 0.0171 0.0134
3 13 12 -0.1835 0.0099
3 13 14 -0.2598 0.0016
3 13 16 0.1132 -0.0046
3 13 18 0.4903 0.0002
3 13 20 0.4001 0.0080
3 13 22 0.1254 0.0038
3 14 1 -1.3139 0.0013
3 14 3 -0.6336 0.0036
3 14 5 -0.1654 0.0003
3 14 7 -0.1266 0.0015
3 14 9 -0.0277 0.0079
3 14 11 0.1287 0.0093
3 14 13 0.0198 0.0071
3 14 15 -0.2062 0.0068
3 14 17 -0.3202 0.0041
3 14 19 -0.3992 -0.0013
3 14 21 -0.3615 -0.0018
3 15 0 -0.3614 -0.0015
3 15 2 -0.4785 0.0007
3 15 4 -0.5103 -0.0005
3 15 6 -0.2362 -0.0029
3 15 8 -0.0656 -0.0008
3 15 10 -0.1846 0.0031
3 15 12 -0.2460 0.0041
3 15 14 -0.1551 0.0047
3 15 16 -0.1550 0.0057
3 15 18 -0.2399 0.0025
3 15 20 -0.2475 -0.0012
3 16 1 0.7314 0.0060
3 16 3 0.3145 0.0033
3 16 5 0.1721 0.0035
3 16 7 0.2268 0.0033
3 16 9 -0.0895 0.0004
3 16 11 -0.5380 -0.0010
3 16 13 -0.5373 -0.0000
3 16 15 -0.2238 0.0007
3 16 17 -0.0507 0.0014
3 16 19 -0.0883 0.0016
3 17 0 -0.5769 0.0116
3 17 2 -0.3838 0.0052
3 17 4 -0.0567 0.0016
3 17 6 0.0417 0.0032
3 17 8 -0.0449 0.0031
3 17 10 -0.0229 -0.0002
3 17 12 0.1891 -0.0019
3 17 14 0.4023 -0.0021
3 17 16 0.4623 -0.0030
3 18 1 -0.2446 -0.0070
3 18 3 -0.0151 -0.0016
3 18 5 0.1530 0.0021
3 18 7 0.2655 0.0017
3 18 9 0.4467 0.0008
3 18 11 0.4766 0.0017
3 18 13 0.1626 0.0026
3 18 15 -0.2285 0.0019
3 19 0 0.2567 0.0032
3 19 2 0.2322 0.0027
3 19 4 0.0968 -0.0006
3 19 6 -0.0278 -0.0068
3 19 8 0.1469 -0.0079
3 19 10 0.4453 -0.0017
3 19 12 0.4388 0.0037
3 19 14 0.2210 0.0037
3 20 1 0.0338 0.0025
3 20 3 0.2961 0.0004
3 20 5 0.3962 -0.0016
3 20 7 0.1248 -0.0008
3 20 9 -0.2607 0.0002
3 20 11 -0.4413 -0.0019
3 20 13 -0.3535 -0.0040
3 21 0 -0.7626 0.0034
3 21 2 -0.7982 0.0014
3 21 4 -0.6177 0.0011
3 21 6 -0.1406 0.0046
3 21 8 0.1115 0.0058
3 21 10 0.0712 0.0019
3 22 1 -0.0059 0.0021
3 22 3 -0.2202 0.0006
3 22 5 -0.1833 -0.0008
3 22 7 0.1426 -0.0018
4 0 2 0.2291 0.0037
4 0 4 1.7565 -0.0255
4 0 6 1.5842 -0.0413
4 0 8 0.3127 -0.0318
4 0 10 -0.2103 -0.0185
4 0 12 0.0476 -0.0177
4 0 14 0.1244 -0.0217
4 0 16 0.1113 -0.0196
4 0 18 0.3225 -0.0119
4 0 20 0.3225 -0.0054
4 0 22 0.0430 -0.0041
4 0 24 -0.0064 -0.0049
4 0 26 0.1302 -0.0035
4 1 3 1.7831 -0.0157
4 1 5 1.5793 -0.0235
4 1 7 0.8629 -0.0281
4 1 9 0.2989 -0.0271
4 1 11 0.2732 -0.0181
4 1 13 0.3448 -0.0137
4 1 15 0.1077 -0.0165
4 1 17 -0.1372 -0.0166
4 1 19 -0.0385 -0.0151
4 1 21 0.1733 -0.0146
4 1 23 0.1822 -0.0087
4 1 25 0.0720 -0.0005
4 2 0 3.0612 -0.0323
4 2 4 -0.5855 0.0162
4 2 6 -1.1472 0.0214
4 2 8 -0.2311 0.0078
4 2 10 0.2050 -0.0088
4 2 12 -0.1284 -0.0124
4 2 14 -0.2483 -0.0020
4 2 16 -0.1504 0.0048
4 2 18 -0.2276 0.0001
4 2 20 -0.1086 -0.0035
4 2 22 0.2817 -0.0008
4 2 24 0.3426 -0.0005
4 2 26 0.0458 -0.0024
4 3 1 -1.6179 0.0143
4 3 3 -1.1472 0.0362
4 3 5 -0.1740 0.0366
4 3 7 0.7474 0.0356
4 3 9 0.9855 0.0334
4 3 11 0.7041 0.0265
4 3 13 0.4329 0.0234
4 3 15 0.2902 0.0201
4 3 17 0.1270 0.0118
4 3 19 -0.0860 0.0105
4 3 21 -0.2772 0.0157
4 3 23 -0.3740 0.0113
4 3 25 -0.3249 0.0022
4 4 0 -3.4687 0.0055
4 4 2 -2.0157 -0.0076
4 4 4 0.6086 -0.0104
4 4 6 1.5965 -0.0014
4 4 8 0.8080 0.0031
4 4 10 0.2113 0.0050
4 4 12 0.3131 0.0045
4 4 14 0.0907 -0.0039
4 4 16 -0.2972 -0.0081
4 4 18 -0.0096 -0.0007
4 4 20 0.4573 0.0024
4 4 22 0.3550 -0.0017
4 4 24 0.0680 0.0002
4 4 26 0.0145 0.0047
4 5 1 1.2749 -0.0124
4 5 3 0.4630 -0.0069
4 5 5 -0.7172 0.0057
4 5 7 -1.1982 0.0040
4 5 9 -0.6603 -0.0045
4 5 11 -0.1158 -0.0074
4 5 13 -0.1579 -0.0088
4 5 15 -0.3016 -0.0056
4 5 17 -0.3020 0.0020
4 5 19 -0.3506 -0.0008
4 5 21 -0.3166 -0.0099
4 5 23 -0.0805 -0.0072
4 5 25 0.0635 0.0006
4 6 0 3.9751 0.0011
4 6 2 2.5850 0.0010
4 6 4 -0.1133 -0.0113
4 6 6 -1.4090 -0.0235
4 6 8 -0.7408 -0.0134
4 6 10 -0.0153 0.0018
4 6 12 -0.0830 0.0060
4 6 14 0.0790 0.0086
4 6 16 0.4379 0.0073
4 6 18 0.0235 -0.0021
4 6 20 -0.6156 -0.0050
4 6 22 -0.4647 0.0001
4 6 24 0.0249 -0.0008
4 7 1 0.0630 0.0089
4 7 3 0.8117 -0.0050
4 7 5 1.8521 -0.0187
4 7 7 1.9947 -0.0157
4 7 9 0.9745 -0.0064
4 7 11 0.0338 -0.0032
4 7 13 -0.2570 -0.0013
4 7 15 -0.4789 -0.0018
4 7 17 -0.6412 -0.0058
4 7 19 -0.3725 -0.0031
4 7 21 -0.0439 0.0039
4 7 23 -0.0486 0.0028
4 7 25 -0.1268 -0.0007
4 8 0 0.6871 -0.0089
4 8 2 1.0081 -0.0065
4 8 4 1.5591 0.0030
4 8 6 1.3364 0.0097
4 8 8 0.2168 -0.0044
4 8 10 -0.4289 -0.0189
4 8 12 -0.2211 -0.0162
4 8 14 -0.3869 -0.0102
4 8 16 -0.8725 -0.0077
4 8 18 -0.4944 -0.0040
4 8 20 0.3158 -0.0046
4 8 22 0.4231 -0.0071
4 8 24 0.0915 -0.0016
4 9 1 -0.0920 -0.0050
4 9 3 -0.3568 0.0007
4 9 5 -0.7474 0.0032
4 9 7 -0.5447 -0.0044
4 9 9 0.3441 -0.0090
4 9 11 0.9519 -0.0038
4 9 13 0.9242 -0.0004
4 9 15 0.7430 -0.0023
4 9 17 0.4553 -0.0036
4 9 19 -0.0428 -0.0050
4 9 21 -0.4014 -0.0064
4 9 23 -0.4692 -0.0042
4 10 0 0.8317 -0.0102
4 10 2 0.7936 -0.0043
4 10 4 0.5271 -0.0006
4 10 6 0.2548 -0.0020
4 10 8 0.3523 0.0031
4 10 10 0.3430 0.0076
4 10 12 0.0821 0.0036
4 10 14 0.2499 0.0013
4 10 16 0.5031 0.0036
4 10 18 -0.0239 0.0038
4 10 20 -0.7058 0.0030
4 10 22 -0.6532 0.0024
4 10 24 -0.2786 -0.0011
4 11 1 0.3681 0.0063
4 11 3 0.2841 0.0080
4 11 5 0.2315 0.0097
4 11 7 0.2130 0.0127
4 11 9 0.2513 0.0082
4 11 11 0.3058 -0.0020
4 11 13 0.1649 -0.0035
4 11 15 -0.0564 0.0046
4 11 17 -0.0222 0.0093
4 11 19 0.1168 0.0063
4 11 21 0.1251 0.0023
4 11 23 0.1889 0.0016
4 12 0 0.1110 0.0041
4 12 2 -0.2378 0.0020
4 12 4 -0.7224 -0.0056
4 12 6 -0.6888 -0.0063
4 12 8 -0.2111 -0.0025
4 12 10 0.3912 0.0013
4 12 12 0.5494 0.0051
4 12 14 -0.0484 0.0051
4 12 16 -0.5328 0.0010
4 12 18 -0.1700 -0.0024
4 12 20 0.3434 -0.0036
4 12 22 0.4174 -0.0029
4 13 1 0.6689 -0.0030
4 13 3 0.4404 0.0042
4 13 5 0.4696 0.0022
4 13 7 0.4497 -0.0039
4 13 9 -0.0916 -0.0013
4 13 11 -0.4863 0.0073
4 13 13 -0.1464 0.0088
4 13 15 0.1483 0.0018
4 13 17 -0.1338 -0.0019
4 13 19 -0.2661 0.0021
4 13 21 -0.0105 0.0054
4 14 0 0.3472 -0.0075
4 14 2 0.4269 -0.0102
4 14 4 0.5294 -0.0012
4 14 6 0.4028 0.0036
4 14 8 -0.0650 0.0001
4 14 10 -0.5329 -0.0020
4 14 12 -0.3559 0.0000
4 14 14 0.2629 0.0022
4 14 16 0.2397 0.0027
4 14 18 -0.4620 0.0019
4 14 20 -0.7110 0.0001
4 15 1 -0.7353 -0.0015
4 15 3 -0.3698 -0.0159
4 15 5 -0.7476 -0.0140
4 15 7 -1.1084 -0.0057
4 15 9 -0.2232 -0.0048
4 15 11 0.7235 -0.0090
4 15 13 0.4558 -0.0091
4 15 15 0.0631 -0.0047
4 15 17 0.3857 -0.0031
4 15 19 0.4587 -0.0064
4 16 0 -0.2837 -0.0093
4 16 2 -0.0981 0.0002
4 16 4 0.0626 -0.0014
4 16 6 -0.0135 -0.0049
4 16 8 0.2149 -0.0045
4 16 10 0.6231 -0.0060
4 16 12 0.3095 -0.0088
4 16 14 -0.4280 -0.0067
4 16 16 -0.3470 -0.0022
4 16 18 0.3567 -0.0003
4 17 1 1.0980 0.0027
4 17 3 0.1586 0.0091
4 17 5 0.2647 0.0025
4 17 7 0.8671 -0.0060
4 17 9 0.2872 -0.0064
4 17 11 -0.3795 -0.0026
4 17 13 0.2273 -0.0010
4 17 15 0.8103 -0.0016
4 17 17 0.3781 -0.0004
4 18 0 1.2119 -0.0043
4 18 2 0.7054 -0.0063
4 18 4 0.0574 -0.0017
4 18 6 0.0209 0.0022
4 18 8 -0.1280 0.0016
4 18 10 -0.5502 0.0010
4 18 12 -0.3679 0.0011
4 18 14 0.1533 -0.0007
4 18 16 -0.0266 -0.0019
4 19 1 -0.5942 -0.0032
4 19 3 0.1266 -0.0049
4 19 5 -0.2681 -0.0014
4 19 7 -1.0462 0.0004
4 19 9 -0.4150 -0.0014
4 19 11 0.5510 -0.0026
4 19 13 0.3153 -0.0018
4 20 0 -0.6507 -0.0042
4 20 2 -0.1531 -0.0045
4 20 4 0.4294 -0.0034
4 20 6 0.2911 -0.0011
4 20 8 0.1327 0.0006
4 20 10 0.1907 0.0001
4 20 12 -0.1723 -0.0007
4 21 1 0.2133 0.0010
4 21 3 -0.4267 0.0008
4 21 5 -0.2576 0.0027
4 21 7 0.2749 0.0066
4 21 9 -0.0812 0.0081
4 22 0 0.8126 -0.0018
4 22 2 0.4497 0.0027
4 22 4 -0.0252 0.0038
4 22 6 -0.1003 0.0023
5 1 0 0.2375 0.0255
5 1 2 0.3174 0.0483
5 1 4 0.4011 0.0833
5 1 6 0.4289 0.0757
5 1 8 0.5428 0.0281
5 1 10 0.5671 0.0136
5 1 12 0.3254 0.0249
5 1 14 0.1311 0.0194
5 1 16 0.1565 0.0171
5 1 18 0.0911 0.0245
5 1 20 -0.1406 0.0148
5 1 22 -0.2479 0.0029
5 1 24 -0.1800 0.0080
5 1 26 -0.1016 0.0086
5 2 1 -0.7786 0.0028
5 2 3 -0.5397 0.0123
5 2 5 -0.4311 -0.0202
5 2 7 -0.2744 -0.0067
5 2 9 0.1041 0.0293
5 2 11 0.2628 0.0237
5 2 13 0.0691 0.0101
5 2 15 -0.0876 0.0130
5 2 17 -0.1677 0.0053
5 2 19 -0.2557 -0.0009
5 2 21 -0.0764 0.0088
5 2 23 0.3395 0.0073
5 2 25 0.4969 -0.0035
5 3 0 -0.9623 -0.0351
5 3 2 -1.0953 -0.0079
5 3 4 -1.1280 -0.0089
5 3 6 -1.0219 -0.0104
5 3 8 -1.2616 0.0086
5 3 10 -1.3575 0.0106
5 3 12 -0.6781 0.0013
5 3 14 0.0125 0.0068
5 3 16 0.0185 0.0070
5 3 18 -0.1339 -0.0034
5 3 20 -0.1258 -0.0002
5 3 22 -0.2316 0.0057
5 3 24 -0.2920 -0.0021
5 3 26 -0.0763 -0.0061
5 4 1 -0.4090 0.0004
5 4 3 -0.5271 -0.0339
5 4 5 -0.2219 -0.0097
5 4 7 -0.0365 0.0004
5 4 9 -0.4719 -0.0110
5 4 11 -0.6929 -0.0043
5 4 13 -0.2328 0.0030
5 4 15 0.2979 -0.0027
5 4 17 0.6594 -0.0004
5 4 19 0.8828 0.0019
5 4 21 0.5856 -0.0053
5 4 23 -0.0876 -0.0035
5 4 25 -0.3629 0.0032
5 5 0 0.2401 0.0505
5 5 2 0.5378 -0.0079
5 5 4 0.7272 -0.0245
5 5 6 0.4210 -0.0091
5 5 8 0.3675 -0.0039
5 5 10 0.4214 -0.0013
5 5 12 -0.0870 0.0006
5 5 14 -0.5716 -0.0070
5 5 16 -0.4237 -0.0072
5 5 18 -0.1486 0.0024
5 5 20 -0.0161 0.0018
5 5 22 0.1838 -0.0021
5 5 24 0.2357 0.0031
5 6 1 1.1013 0.0019
5 6 3 0.7216 0.0295
5 6 5 -0.5074 0.0077
5 6 7 -1.5013 -0.0119
5 6 9 -1.1744 -0.0084
5 6 11 -0.4232 -0.0063
5 6 13 -0.1722 -0.0056
5 6 15 -0.0934 -0.0023
5 6 17 -0.0298 -0.0030
5 6 19 -0.0670 -0.0007
5 6 21 0.1476 0.0050
5 6 23 0.5382 0.0020
5 6 25 0.5385 -0.0022
5 7 0 -1.1498 -0.0254
5 7 2 -1.2770 0.0173
5 7 4 -1.0029 0.0225
5 7 6 -0.0687 -0.0037
5 7 8 0.4508 -0.0153
5 7 10 0.2713 -0.0122
5 7 12 0.2099 -0.0077
5 7 14 0.4578 -0.0022
5 7 16 0.6443 -0.0024
5 7 18 0.5895 -0.0062
5 7 20 0.1903 -0.0023
5 7 22 -0.2910 0.0009
5 7 24 -0.3265 -0.0049
5 8 1 -0.7895 -0.0082
5 8 3 -0.4844 -0.0216
5 8 5 0.4898 -0.0066
5 8 7 1.0747 0.0089
5 8 9 0.3729 0.0059
5 8 11 -0.4922 -0.0032
5 8 13 -0.4489 -0.0066
5 8 15 0.0109 -0.0022
5 8 17 0.2771 0.0030
5 8 19 0.2598 -0.0002
5 8 21 -0.0308 -0.0044
5 8 23 -0.2352 -0.0009
5 9 0 -1.7554 0.0164
5 9 2 -1.2938 -0.0050
5 9 4 -0.6179 -0.0036
5 9 6 -0.4988 0.0159
5 9 8 -0.5138 0.0205
5 9 10 -0.1321 0.0118
5 9 12 0.3675 0.0058
5 9 14 0.4660 0.0046
5 9 16 0.1335 0.0067
5 9 18 -0.0626 0.0077
5 9 20 0.2464 0.0032
5 9 22 0.5198 0.0017
5 9 24 0.2648 0.0060
5 10 1 -0.4949 0.0034
5 10 3 -0.6611 0.0038
5 10 5 -1.1816 0.0020
5 10 7 -1.3403 0.0004
5 10 9 -0.6549 0.0045
5 10 11 0.0069 0.0109
5 10 13 -0.0048 0.0092
5 10 15 -0.1740 -0.0015
5 10 17 -0.0040 -0.0064
5 10 19 0.4096 0.0011
5 10 21 0.7365 0.0057
5 10 23 0.6174 0.0008
5 11 0 0.6391 0.0024
5 11 2 0.5046 0.0091
5 11 4 0.2510 0.0075
5 11 6 0.1175 0.0005
5 11 8 0.0435 0.0024
5 11 10 -0.3085 0.0075
5 11 12 -0.8794 0.0055
5 11 14 -0.9391 -0.0010
5 11 16 -0.1940 -0.0050
5 11 18 0.4516 -0.0019
5 11 20 0.2928 0.0050
5 11 22 -0.0543 0.0043
5 12 1 -0.5757 0.0007
5 12 3 -0.0760 0.0010
5 12 5 0.4516 -0.0040
5 12 7 0.3760 -0.0040
5 12 9 -0.2195 -0.0001
5 12 11 -0.5617 -0.0003
5 12 13 -0.3609 0.0003
5 12 15 -0.0784 0.0061
5 12 17 -0.1127 0.0063
5 12 19 -0.4122 -0.0018
5 12 21 -0.5880 -0.0041
5 13 0 -0.9183 0.0038
5 13 2 -0.9140 0.0008
5 13 4 -0.6904 -0.0018
5 13 6 -0.2665 -0.0037
5 13 8 -0.1268 -0.0063
5 13 10 -0.2113 -0.0070
5 13 12 -0.0387 -0.0044
5 13 14 0.1536 -0.0007
5 13 16 -0.0796 0.0018
5 13 18 -0.3192 0.0001
5 13 20 -0.1317 -0.0028
5 14 1 0.3993 0.0006
5 14 3 -0.0406 0.0001
5 14 5 -0.2822 0.0055
5 14 7 -0.1194 0.0057
5 14 9 -0.0135 -0.0004
5 14 11 -0.2001 -0.0030
5 14 13 -0.3706 -0.0028
5 14 15 -0.2904 -0.0047
5 14 17 -0.0511 -0.0036
5 14 19 0.1859 0.0012
5 15 0 -0.0312 0.0094
5 15 2 0.2386 0.0024
5 15 4 0.5218 -0.0015
5 15 6 0.3149 -0.0009
5 15 8 0.0564 0.0002
5 15 10 0.1114 -0.0005
5 15 12 0.2209 -0.0013
5 15 14 0.3075 -0.0023
5 15 16 0.5289 -0.0038
5 15 18 0.6620 -0.0027
5 16 1 -0.3770 -0.0047
5 16 3 0.2239 0.0003
5 16 5 0.5895 0.0019
5 16 7 0.4928 0.0031
5 16 9 0.3582 0.0055
5 16 11 0.2128 0.0052
5 16 13 -0.1471 0.0027
5 16 15 -0.4802 0.0018
5 16 17 -0.4794 0.0015
5 17 0 0.4615 0.0049
5 17 2 0.2015 0.0065
5 17 4 -0.2121 0.0035
5 17 6 -0.2715 -0.0015
5 17 8 -0.0588 -0.0017
5 17 10 0.0386 0.0028
5 17 12 -0.0612 0.0050
5 17 14 -0.1621 0.0037
5 17 16 -0.1731 0.0026
5 18 1 0.0135 0.0064
5 18 3 0.0423 0.0030
5 18 5 0.2608 0.0002
5 18 7 0.3295 0.0004
5 18 9 -0.0574 0.0007
5 18 11 -0.4483 -0.0003
5 18 13 -0.4027 -0.0005
5 18 15 -0.1989 0.0002
5 19 0 -0.9112 0.0043
5 19 2 -0.7957 0.0032
5 19 4 -0.4357 0.0037
5 19 6 -0.0631 0.0067
5 19 8 -0.0379 0.0065
5 19 10 -0.1638 0.0023
5 19 12 -0.0005 -0.0001
5 19 14 0.2751 0.0005
5 20 1 -0.3125 -0.0016
5 20 3 -0.3283 -0.0006
5 20 5 -0.3303 0.0003
5 20 7 -0.1054 -0.0010
5 20 9 0.2909 -0.0007
5 20 11 0.3868 0.0035
5 21 0 -0.1906 0.0038
5 21 2 -0.0732 0.0023
5 21 4 -0.0544 -0.0006
5 21 6 -0.2504 -0.0045
5 21 8 -0.1377 -0.0042
5 21 10 0.2401 0.0003
5 22 1 0.2114 -0.0022
5 22 3 0.4114 -0.0015
5 22 5 0.5815 -0.0009
6 0 0 2.1443 -0.0258
6 0 2 0.9904 -0.0144
6 0 4 -0.7035 0.0124
6 0 6 -0.5823 0.0243
6 0 8 0.5646 0.0145
6 0 10 0.5992 0.0012
6 0 12 -0.3264 -0.0027
6 0 14 -0.7395 0.0003
6 0 16 -0.5717 0.0027
6 0 18 -0.3881 0.0012
6 0 20 0.0222 -0.0012
6 0 22 0.5691 -0.0016
6 0 24 0.5658 -0.0012
6 0 26 0.1205 -0.0014
6 1 1 -1.6012 0.0093
6 1 3 -1.4445 0.0103
6 1 5 -1.1059 0.0020
6 1 7 -0.6133 0.0019
6 1 9 -0.1741 0.0080
6 1 11 -0.0341 0.0079
6 1 13 -0.1223 0.0041
6 1 15 -0.1682 0.0021
6 1 17 -0.2030 0.0009
6 1 19 -0.4197 0.0015
6 1 21 -0.6363 0.0036
6 1 23 -0.5552 0.0023
6 1 25 -0.3075 -0.0003
6 2 0 -3.3163 0.0070
6 2 2 -2.0102 -0.0098
6 2 4 0.1322 -0.0249
6 2 6 0.6208 -0.0233
6 2 8 -0.0554 -0.0109
6 2 10 0.0116 0.0012
6 2 12 0.6896 0.0021
6 2 14 0.7385 -0.0069
6 2 16 0.4058 -0.0104
6 2 18 0.4217 -0.0048
6 2 20 0.3987 -0.0023
6 2 22 0.0711 -0.0036
6 2 24 -0.0373 -0.0006
6 2 26 0.1115 0.0025
6 3 1 1.8289 -0.0135
6 3 3 1.1614 -0.0141
6 3 5 0.2926 -0.0083
6 3 7 -0.1738 -0.0086
6 3 9 -0.1698 -0.0112
6 3 11 -0.1338 -0.0113
6 3 13 -0.2524 -0.0111
6 3 15 -0.3572 -0.0082
6 3 17 -0.3506 -0.0038
6 3 19 -0.2081 -0.0054
6 3 21 0.0541 -0.0084
6 3 23 0.2439 -0.0040
6 3 25 0.2138 0.0012
6 4 0 3.0326 -0.0106
6 4 2 1.7328 -0.0021
6 4 4 -0.4864 -0.0009
6 4 6 -1.1107 -0.0067
6 4 8 -0.3461 -0.0071
6 4 10 -0.0401 -0.0065
6 4 12 -0.3370 -0.0046
6 4 14 -0.2023 0.0025
6 4 16 0.0939 0.0029
6 4 18 -0.1279 -0.0045
6 4 20 -0.3142 -0.0038
6 4 22 -0.0314 0.0017
6 4 24 0.1446 -0.0004
6 4 26 0.0105 -0.0025
6 5 1 -1.1769 0.0055
6 5 3 0.0316 -0.0029
6 5 5 1.5623 -0.0096
6 5 7 2.0994 -0.0090
6 5 9 1.4953 -0.0073
6 5 11 0.8350 -0.0046
6 5 13 0.5042 0.0003
6 5 15 0.0754 -0.0006
6 5 17 -0.3078 -0.0054
6 5 19 -0.3366 -0.0028
6 5 21 -0.3396 0.0024
6 5 23 -0.5045 0.0007
6 5 25 -0.5117 -0.0015
6 6 0 -0.7807 -0.0099
6 6 2 -0.0334 -0.0040
6 6 4 1.1626 0.0089
6 6 6 1.1925 0.0160
6 6 8 0.2851 0.0038
6 6 10 -0.0926 -0.0080
6 6 12 0.0964 -0.0088
6 6 14 -0.1519 -0.0086
6 6 16 -0.4996 -0.0051
6 6 18 -0.1276 0.0015
6 6 20 0.3634 -0.0008
6 6 22 0.2614 -0.0057
6 6 24 0.0121 -0.0008
6 7 1 0.5762 0.0044
6 7 3 -0.1917 0.0168
6 7 5 -1.1253 0.0196
6 7 7 -1.0024 0.0141
6 7 9 0.1657 0.0112
6 7 11 0.8805 0.0097
6 7 13 0.6982 0.0049
6 7 15 0.4357 0.0030
6 7 17 0.2029 0.0041
6 7 19 -0.2239 0.0008
6 7 21 -0.4058 -0.0029
6 7 23 -0.1986 -0.0014
6 7 25 -0.0661 -0.0004
6 8 0 0.7903 -0.0027
6 8 2 0.4879 -0.0038
6 8 4 -0.0541 -0.0087
6 8 6 -0.0720 -0.0095
6 8 8 0.4548 0.0035
6 8 10 0.6011 0.0119
6 8 12 0.2526 0.0076
6 8 14 0.2105 0.0047
6 8 16 0.2653 0.0039
6 8 18 -0.2542 0.0006
6 8 20 -0.7523 0.0013
6 8 22 -0.5460 0.0034
6 8 24 -0.1393 -0.0005
6 9 1 0.4062 -0.0010
6 9 3 0.5412 -0.0002
6 9 5 0.9473 0.0030
6 9 7 0.9783 0.0071
6 9 9 0.3681 0.0045
6 9 11 -0.1174 -0.0000
6 9 13 -0.2748 0.0022
6 9 15 -0.5126 0.0065
6 9 17 -0.6021 0.0070
6 9 19 -0.3272 0.0057
6 9 21 -0.0908 0.0040
6 9 23 -0.0196 0.0022
6 10 0 0.6079 0.0007
6 10 2 0.2477 -0.0009
6 10 4 -0.3163 -0.0028
6 10 6 -0.5790 -0.0037
6 10 8 -0.6193 -0.0066
6 10 10 -0.3161 -0.0035
6 10 12 0.1423 0.0053
6 10 14 0.0678 0.0067
6 10 16 -0.2721 0.0013
6 10 18 -0.0700 -0.0018
6 10 20 0.3365 -0.0033
6 10 22 0.3127 -0.0032
6 11 1 0.1731 -0.0013
6 11 3 0.3165 -0.0017
6 11 5 0.2630 -0.0044
6 11 7 0.0855 -0.0093
6 11 9 0.0026 -0.0071
6 11 11 0.0151 -0.0003
6 11 13 0.1374 0.0007
6 11 15 0.1971 -0.0036
6 11 17 -0.0209 -0.0055
6 11 19 -0.1937 -0.0029
6 11 21 -0.1207 -0.0001
6 11 23 -0.2104 -0.0004
6 12 0 0.3800 -0.0091
6 12 2 0.7538 -0.0072
6 12 4 1.1044 0.0008
6 12 6 0.7531 0.0044
6 12 8 0.2730 0.0011
6 12 10 0.0430 -0.0055
6 12 12 -0.0335 -0.0091
6 12 14 0.1340 -0.0048
6 12 16 0.2197 0.0018
6 12 18 -0.2335 0.0024
6 12 20 -0.7192 -0.0007
6 12 22 -0.6597 -0.0021
6 13 1 0.3076 0.0023
6 13 3 0.0388 -0.0052
6 13 5 -0.3526 -0.0077
6 13 7 -0.2286 -0.0045
6 13 9 0.6274 -0.0048
6 13 11 1.2179 -0.0086
6 13 13 0.8605 -0.0075
6 13 15 0.3984 -0.0016
6 13 17 0.4378 0.0006
6 13 19 0.3029 -0.0030
6 13 21 -0.1264 -0.0049
6 14 0 0.0278 -0.0084
6 14 2 -0.3519 0.0021
6 14 4 -0.6769 0.0014
6 14 6 -0.1879 -0.0021
6 14 8 0.4671 -0.0009
6 14 10 0.6631 0.0008
6 14 12 0.4675 -0.0003
6 14 14 0.0442 -0.0021
6 14 16 -0.2014 -0.0023
6 14 18 0.0580 -0.0003
6 14 20 0.3744 0.0016
6 15 1 0.5353 -0.0012
6 15 3 0.0367 0.0059
6 15 5 0.1436 0.0046
6 15 7 0.3302 -0.0017
6 15 9 -0.3270 -0.0030
6 15 11 -0.6955 0.0009
6 15 13 0.0954 0.0023
6 15 15 0.6472 0.0000
6 15 17 0.2061 0.0001
6 15 19 -0.0065 0.0037
6 16 0 0.6267 -0.0022
6 16 2 0.7934 -0.0099
6 16 4 0.8024 -0.0056
6 16 6 0.2761 0.0016
6 16 8 -0.2320 0.0025
6 16 10 -0.3034 0.0019
6 16 12 -0.1401 0.0025
6 16 14 -0.0280 0.0016
6 16 16 -0.1754 -0.0001
6 16 18 -0.4866 -0.0014
6 17 1 -0.4959 -0.0015
6 17 3 0.0795 -0.0046
6 17 5 -0.4149 -0.0011
6 17 7 -1.1072 0.0035
6 17 9 -0.3242 0.0033
6 17 11 0.6049 0.0006
6 17 13 0.1774 -0.0002
6 17 15 -0.3121 0.0007
6 17 17 0.0894 -0.0005
6 18 0 -1.1878 -0.0069
6 18 2 -1.1183 -0.0011
6 18 4 -0.7740 0.0003
6 18 6 -0.1710 -0.0001
6 18 8 0.2692 0.0005
6 18 10 0.2790 -0.0004
6 18 12 0.0440 -0.0014
6 18 14 -0.0783 0.0002
6 19 1 0.3856 0.0014
6 19 3 -0.5442 0.0007
6 19 5 -0.3673 -0.0010
6 19 7 0.3718 -0.0001
6 19 9 -0.0242 0.0019
6 19 11 -0.5247 0.0014
6 19 13 0.1397 -0.0010
6 20 0 1.4074 -0.0048
6 20 2 1.2071 -0.0002
6 20 4 0.6931 0.0027
6 20 6 0.0905 0.0018
6 20 8 -0.3156 -0.0009
6 20 10 -0.3414 -0.0021
6 20 12 -0.1283 -0.0024
6 21 1 -0.0157 -0.0002
6 21 3 0.4418 0.0007
6 21 5 0.0196 -0.0005
6 21 7 -0.6218 -0.0039
6 21 9 -0.1543 -0.0050
6 22 0 -0.0262 -0.0039
6 22 2 0.0951 -0.0065
6 22 4 0.3324 -0.0038
7 1 0 0.8543 0.0021
7 1 2 0.6335 -0.0290
7 1 4 0.1990 -0.0421
7 1 6 -0.2337 -0.0228
7 1 8 -0.6619 -0.0016
7 1 10 -0.8318 -0.0095
7 1 12 -0.5755 -0.0187
7 1 14 -0.2833 -0.0079
7 1 16 -0.2428 -0.0015
7 1 18 -0.2608 -0.0064
7 1 20 -0.2614 -0.0048
7 1 22 -0.3347 -0.0002
7 1 24 -0.3291 -0.0015
7 1 26 -0.1423 -0.0008
7 2 1 -0.3225 0.0015
7 2 3 -0.5319 -0.0033
7 2 5 -0.6427 0.0193
7 2 7 -0.6070 0.0026
7 2 9 -0.5297 -0.0183
7 2 11 -0.3380 -0.0009
7 2 13 -0.0106 0.0062
7 2 15 0.3344 -0.0069
7 2 17 0.6182 -0.0005
7 2 19 0.6709 0.0075
7 2 21 0.3157 -0.0028
7 2 23 -0.1942 -0.0033
7 2 25 -0.3880 0.0042
7 3 0 0.5713 0.0227
7 3 2 0.8681 0.0221
7 3 4 1.1631 0.0147
7 3 6 1.0595 -0.0005
7 3 8 1.0310 -0.0090
7 3 10 0.9122 0.0030
7 3 12 0.3359 0.0117
7 3 14 -0.0570 0.0028
7 3 16 0.0663 -0.0010
7 3 18 0.0802 0.0056
7 3 20 -0.0786 0.0053
7 3 22 0.0217 0.0009
7 3 24 0.1343 0.0014
7 4 1 0.7934 -0.0007
7 4 3 0.6541 0.0216
7 4 5 0.0856 0.0022
7 4 7 -0.5460 -0.0017
7 4 9 -0.7106 0.0045
7 4 11 -0.5470 -0.0073
7 4 13 -0.3347 -0.0075
7 4 15 -0.1450 0.0069
7 4 17 -0.1285 0.0047
7 4 19 -0.1770 -0.0012
7 4 21 0.1212 0.0042
7 4 23 0.6348 0.0023
7 4 25 0.7682 -0.0036
7 5 0 -0.2879 -0.0096
7 5 2 -0.6495 0.0073
7 5 4 -0.8865 0.0125
7 5 6 -0.4765 0.0085
7 5 8 -0.3136 0.0036
7 5 10 -0.4286 -0.0054
7 5 12 -0.1043 -0.0080
7 5 14 0.2924 0.0011
7 5 16 0.3034 0.0042
7 5 18 0.2539 -0.0021
7 5 20 0.0936 -0.0028
7 5 22 -0.3193 -0.0000
7 5 24 -0.4180 -0.0023
7 6 1 -0.9049 -0.0057
7 6 3 -0.6239 -0.0277
7 6 5 0.0859 -0.0086
7 6 7 0.5417 0.0063
7 6 9 0.2288 0.0050
7 6 11 -0.1924 0.0058
7 6 13 -0.1638 0.0011
7 6 15 0.0767 -0.0068
7 6 17 0.3637 -0.0028
7 6 19 0.5759 0.0012
7 6 21 0.3544 -0.0027
7 6 23 -0.1319 -0.0015
7 6 25 -0.2596 0.0012
7 7 0 -0.7334 0.0154
7 7 2 -0.2369 -0.0019
7 7 4 0.2152 -0.0024
7 7 6 -0.2057 0.0099
7 7 8 -0.5121 0.0158
7 7 10 -0.2164 0.0171
7 7 12 -0.0031 0.0150
7 7 14 -0.0780 0.0068
7 7 16 -0.2018 0.0031
7 7 18 -0.2268 0.0067
7 7 20 0.1036 0.0067
7 7 22 0.5545 0.0036
7 7 24 0.4607 0.0042
7 8 1 -0.0816 0.0040
7 8 3 -0.5162 0.0096
7 8 5 -1.3810 -0.0032
7 8 7 -1.7797 -0.0100
7 8 9 -1.2024 -0.0030
7 8 11 -0.5125 0.0031
7 8 13 -0.2546 0.0048
7 8 15 0.0220 0.0022
7 8 17 0.3841 -0.0028
7 8 19 0.5221 -0.0009
7 8 21 0.5863 0.0041
7 8 23 0.6419 0.0020
7 9 0 0.1285 -0.0010
7 9 2 -0.1825 0.0047
7 9 4 -0.3910 -0.0025
7 9 6 0.0517 -0.0144
7 9 8 0.2837 -0.0141
7 9 10 -0.2557 -0.0099
7 9 12 -0.8733 -0.0096
7 9 14 -0.7855 -0.0077
7 9 16 -0.0519 -0.0055
7 9 18 0.4831 -0.0050
7 9 20 0.2002 -0.0019
7 9 22 -0.2913 0.0003
7 10 1 -0.4340 -0.0017
7 10 3 0.0599 -0.0032
7 10 5 0.6875 -0.0023
7 10 7 0.5306 -0.0027
7 10 9 -0.4132 -0.0063
7 10 11 -0.8347 -0.0087
7 10 13 -0.3115 -0.0061
7 10 15 0.1539 0.0010
7 10 17 0.0621 0.0043
7 10 19 -0.2012 -0.0012
7 10 21 -0.3856 -0.0048
7 10 23 -0.3439 -0.0005
7 11 0 -0.6548 0.0062
7 11 2 -0.4222 0.0009
7 11 4 -0.0549 0.0022
7 11 6 0.0336 0.0045
7 11 8 0.0008 -0.0009
7 11 10 0.2300 -0.0048
7 11 12 0.6341 -0.0021
7 11 14 0.6348 -0.0006
7 11 16 0.0768 -0.0007
7 11 18 -0.2470 -0.0002
7 11 20 0.1679 -0.0008
7 11 22 0.5542 -0.0004
7 12 1 0.2293 -0.0018
7 12 3 -0.2092 -0.0020
7 12 5 -0.6223 0.0047
7 12 7 -0.3885 0.0087
7 12 9 0.2114 0.0068
7 12 11 0.2122 0.0034
7 12 13 -0.3431 -0.0010
7 12 15 -0.4872 -0.0069
7 12 17 -0.0151 -0.0068
7 12 19 0.4616 0.0005
7 12 21 0.5845 0.0029
7 13 0 -0.3462 0.0059
7 13 2 -0.1797 0.0014
7 13 4 0.0045 -0.0038
7 13 6 -0.0870 -0.0038
7 13 8 -0.2181 0.0021
7 13 10 -0.2715 0.0046
7 13 12 -0.3669 0.0014
7 13 14 -0.2271 -0.0010
7 13 16 0.3421 -0.0018
7 13 18 0.7010 -0.0016
7 13 20 0.3718 0.0002
7 14 1 -0.5014 -0.0001
7 14 3 0.2839 0.0025
7 14 5 0.9138 -0.0007
7 14 7 0.6850 -0.0009
7 14 9 -0.0078 0.0033
7 14 11 -0.3757 0.0045
7 14 13 -0.3525 0.0029
7 14 15 -0.3510 0.0034
7 14 17 -0.4504 0.0032
7 14 19 -0.4681 0.0002
7 15 0 0.4795 0.0056
7 15 2 0.1031 0.0098
7 15 4 -0.4289 0.0092
7 15 6 -0.4630 0.0049
7 15 8 -0.3437 0.0018
7 15 10 -0.4437 0.0034
7 15 12 -0.5131 0.0054
7 15 14 -0.4577 0.0040
7 15 16 -0.4761 0.0025
7 15 18 -0.4372 0.0023
7 16 1 -0.4995 0.0043
7 16 3 -0.6945 0.0022
7 16 5 -0.5850 0.0024
7 16 7 -0.2310 0.0022
7 16 9 -0.1328 0.0003
7 16 11 -0.2576 0.0004
7 16 13 -0.2206 0.0026
7 16 15 -0.0528 0.0028
7 16 17 -0.0060 0.0011
7 17 0 -0.6340 0.0040
7 17 2 -0.3034 -0.0010
7 17 4 0.2120 -0.0021
7 17 6 0.2846 0.0003
7 17 8 0.0607 0.0010
7 17 10 -0.0018 -0.0013
7 17 12 0.1378 -0.0016
7 17 14 0.2700 0.0003
7 17 16 0.3184 0.0009
7 18 1 0.0922 -0.0034
7 18 3 0.3138 -0.0017
7 18 5 0.2934 -0.0002
7 18 7 0.1907 -0.0006
7 18 9 0.3170 -0.0002
7 18 11 0.2687 0.0015
7 18 13 -0.1812 0.0018
7 18 15 -0.4654 0.0012
7 19 0 0.2324 0.0079
7 19 2 0.1098 0.0038
7 19 4 -0.1689 -0.0027
7 19 6 -0.3214 -0.0078
7 19 8 -0.1426 -0.0062
7 19 10 0.1262 -0.0006
7 19 12 0.1473 0.0017
7 20 1 0.3118 0.0005
7 20 3 0.5008 0.0011
7 20 5 0.8826 0.0004
7 20 7 0.8617 0.0006
7 20 9 0.1786 -0.0009
7 20 11 -0.3775 -0.0047
7 21 0 -0.1301 0.0037
7 21 2 -0.2131 0.0025
7 21 4 -0.2120 0.0006
7 21 6 -0.0133 -0.0001
7 21 8 0.0322 -0.0014
7 22 1 -0.2108 0.0009
7 22 3 -0.1776 -0.0005
8 0 0 -4.1784 -0.0049
8 0 4 -1.1962 -0.0197
8 0 6 -0.5556 -0.0138
8 0 8 -0.7391 -0.0024
8 0 10 -0.1848 0.0020
8 0 12 0.8495 0.0010
8 0 14 1.1235 -0.0016
8 0 16 0.8148 -0.0046
8 0 18 0.6367 -0.0053
8 0 20 0.3275 -0.0033
8 0 22 -0.1994 -0.0014
8 0 24 -0.3066 -0.0007
8 1 1 1.1714 -0.0191
8 1 3 0.6892 -0.0075
8 1 5 0.4543 0.0079
8 1 7 0.5798 0.0094
8 1 9 0.4810 0.0007
8 1 11 0.0927 -0.0032
8 1 13 -0.0903 -0.0007
8 1 15 0.0055 0.0015
8 1 17 0.1476 0.0014
8 1 19 0.3865 -0.0000
8 1 21 0.6553 -0.0010
8 1 23 0.6035 0.0004
8 1 25 0.2915 0.0017
8 2 0 1.6026 -0.0088
8 2 2 0.7260 -0.0010
8 2 4 -0.5794 0.0091
8 2 6 -0.5156 0.0091
8 2 8 0.3387 0.0041
8 2 10 0.3400 0.0004
8 2 12 -0.3367 0.0016
8 2 14 -0.5129 0.0059
8 2 16 -0.2895 0.0053
8 2 18 -0.2065 0.0009
8 2 20 0.0715 0.0009
8 2 22 0.5668 0.0024
8 2 24 0.5900 0.0003
8 3 1 -1.4264 0.0146
8 3 3 -0.3617 0.0060
8 3 5 0.6532 -0.0017
8 3 7 0.8894 -0.0024
8 3 9 0.7630 0.0000
8 3 11 0.7432 0.0026
8 3 13 0.5613 0.0031
8 3 15 0.0881 -0.0004
8 3 17 -0.2798 -0.0033
8 3 19 -0.4596 -0.0016
8 3 21 -0.6560 0.0001
8 3 23 -0.7137 -0.0009
8 3 25 -0.4971 -0.0011
8 4 0 -2.0379 -0.0113
8 4 2 -1.1801 -0.0066
8 4 4 0.2422 -0.0007
8 4 6 0.6031 0.0043
8 4 8 0.2054 0.0026
8 4 10 0.2297 -0.0011
8 4 12 0.4736 -0.0058
8 4 14 0.2114 -0.0107
8 4 16 -0.0720 -0.0074
8 4 18 0.1493 -0.0005
8 4 20 0.2899 -0.0025
8 4 22 0.0585 -0.0055
8 4 24 -0.0234 -0.0011
8 5 1 1.1835 0.0009
8 5 3 0.0839 0.0118
8 5 5 -0.9450 0.0137
8 5 7 -0.8273 0.0125
8 5 9 -0.0392 0.0134
8 5 11 0.2452 0.0104
8 5 13 0.0297 0.0046
8 5 15 -0.1071 0.0036
8 5 17 -0.2644 0.0043
8 5 19 -0.4475 0.0017
8 5 21 -0.2478 0.0006
8 5 23 0.1382 0.0023
8 5 25 0.1975 0.0015
8 6 0 0.4663 -0.0008
8 6 2 0.0122 -0.0071
8 6 4 -0.6396 -0.0113
8 6 6 -0.5054 -0.0089
8 6 8 0.0942 0.0018
8 6 10 0.2489 0.0074
8 6 12 0.1041 0.0069
8 6 14 0.2058 0.0072
8 6 16 0.1745 0.0033
8 6 18 -0.2812 -0.0020
8 6 20 -0.4994 0.0012
8 6 22 -0.2247 0.0048
8 6 24 -0.0229 0.0013
8 7 1 -0.4273 -0.0076
8 7 3 0.3350 -0.0097
8 7 5 1.3025 -0.0053
8 7 7 1.4294 -0.0036
8 7 9 0.7057 -0.0078
8 7 11 0.1705 -0.0071
8 7 13 -0.0433 -0.0006
8 7 15 -0.4024 0.0018
8 7 17 -0.5747 0.0009
8 7 19 -0.3744 0.0010
8 7 21 -0.3416 0.0000
8 7 23 -0.4982 -0.0011
8 8 0 0.2862 -0.0033
8 8 2 0.2104 0.0010
8 8 4 -0.0320 0.0033
8 8 6 -0.4526 -0.0003
8 8 8 -0.7709 -0.0083
8 8 10 -0.5628 -0.0074
8 8 12 -0.0989 0.0001
8 8 14 0.0215 0.0020
8 8 16 0.0160 0.0008
8 8 18 0.2731 0.0005
8 8 20 0.3849 -0.0029
8 8 22 0.1013 -0.0042
8 8 24 -0.1193 0.0002
8 9 1 0.4767 0.0066
8 9 3 0.4872 0.0051
8 9 5 0.1907 -0.0001
8 9 7 0.1114 -0.0035
8 9 9 0.5352 -0.0010
8 9 11 0.7374 0.0003
8 9 13 0.4903 -0.0022
8 9 15 0.2153 -0.0033
8 9 17 -0.0711 -0.0026
8 9 19 -0.2833 -0.0021
8 9 21 -0.1475 -0.0007
8 9 23 0.0060 -0.0006
8 10 0 0.5228 -0.0064
8 10 2 0.7795 -0.0018
8 10 4 1.0752 0.0043
8 10 6 1.0168 0.0086
8 10 8 0.8882 0.0083
8 10 10 0.6830 -0.0004
8 10 12 0.2837 -0.0087
8 10 14 0.0277 -0.0060
8 10 16 -0.1101 0.0011
8 10 18 -0.4994 0.0026
8 10 20 -0.8198 0.0011
8 10 22 -0.6304 -0.0001
8 11 1 0.4559 0.0004
8 11 3 -0.1550 0.0016
8 11 5 -0.3041 0.0009
8 11 7 0.1993 0.0012
8 11 9 0.7124 -0.0002
8 11 11 0.8953 -0.0014
8 11 13 0.6966 0.0002
8 11 15 0.3196 0.0022
8 11 17 0.0914 0.0023
8 11 19 -0.1068 0.0002
8 11 21 -0.3324 -0.0017
8 12 0 0.3525 -0.0067
8 12 2 -0.1109 -0.0025
8 12 4 -0.5472 -0.0022
8 12 6 -0.1544 -0.0033
8 12 8 0.2593 -0.0008
8 12 10 0.2846 0.0052
8 12 12 0.3340 0.0083
8 12 14 0.2469 0.0042
8 12 16 -0.0651 -0.0013
8 12 18 -0.0294 -0.0011
8 12 20 0.3031 0.0014
8 13 1 -0.3371 -0.0026
8 13 3 -0.0426 0.0013
8 13 5 0.0239 0.0050
8 13 7 -0.3900 0.0035
8 13 9 -0.8842 0.0022
8 13 11 -0.8254 0.0038
8 13 13 -0.2265 0.0045
8 13 15 0.1197 0.0029
8 13 17 -0.0277 0.0019
8 13 19 0.0404 0.0031
8 13 21 0.3523 0.0035
8 14 0 -0.3510 0.0003
8 14 2 0.1596 -0.0063
8 14 4 0.5366 -0.0041
8 14 6 -0.0843 0.0012
8 14 8 -0.4884 0.0015
8 14 10 -0.1618 -0.0005
8 14 12 0.0183 -0.0003
8 14 14 -0.0216 0.0022
8 14 16 0.0669 0.0030
8 14 18 -0.0988 -0.0004
8 14 20 -0.4955 -0.0039
8 15 1 0.6760 0.0009
8 15 3 0.4607 -0.0027
8 15 5 -0.0228 -0.0046
8 15 7 -0.0854 -0.0025
8 15 9 0.5998 -0.0012
8 15 11 0.9599 -0.0024
8 15 13 0.3862 -0.0024
8 15 15 -0.0873 -0.0006
8 15 17 0.0670 -0.0008
8 15 19 0.0166 -0.0029
8 16 0 -0.4478 -0.0096
8 16 2 -0.8743 0.0005
8 16 4 -1.0061 0.0033
8 16 6 -0.0480 0.0010
8 16 8 0.6313 -0.0006
8 16 10 0.4293 -0.0022
8 16 12 0.3161 -0.0034
8 16 14 0.4370 -0.0021
8 16 16 0.2987 0.0005
8 17 1 0.1065 0.0004
8 17 3 -0.4734 -0.0015
8 17 5 -0.4203 -0.0039
8 17 7 -0.0737 -0.0050
8 17 9 -0.3294 -0.0037
8 17 11 -0.3570 -0.0021
8 17 13 0.4681 -0.0026
8 17 15 0.9416 -0.0034
8 18 0 1.3064 -0.0050
8 18 2 1.5933 -0.0040
8 18 4 1.5308 -0.0002
8 18 6 0.5368 0.0016
8 18 8 -0.1636 -0.0005
8 18 10 -0.0597 -0.0022
8 18 12 -0.0749 -0.0029
8 18 14 -0.4064 -0.0035
8 19 1 0.0555 -0.0015
8 19 3 0.4361 -0.0001
8 19 5 -0.0052 0.0011
8 19 7 -0.6164 -0.0003
8 19 9 -0.1762 -0.0023
8 19 11 0.3982 -0.0015
8 19 13 0.0978 0.0005
8 20 0 -0.6778 -0.0039
8 20 2 -0.7854 -0.0058
8 20 4 -0.5576 -0.0034
8 20 6 0.2341 0.0022
8 20 8 0.6161 0.0055
8 20 10 0.2404 0.0041
8 21 1 -0.2276 0.0009
8 21 3 -0.6777 0.0012
8 21 5 -0.4835 0.0027
8 21 7 -0.0185 0.0060
8 22 0 0.4352 -0.0016
8 22 2 0.4643 0.0039
9 1 0 1.1248 0.0087
9 1 2 1.1655 0.0389
9 1 4 1.1052 0.0322
9 1 6 0.8232 0.0040
9 1 8 0.4942 -0.0048
9 1 10 0.1802 0.0087
9 1 12 -0.0882 0.0163
9 1 14 -0.1312 0.0104
9 1 16 -0.0391 0.0050
9 1 18 -0.0989 0.0051
9 1 20 -0.2148 0.0058
9 1 22 -0.1634 0.0041
9 1 24 -0.0763 0.0006
9 2 1 0.7487 -0.0051
9 2 3 0.7107 -0.0064
9 2 5 0.5518 -0.0122
9 2 7 0.2312 0.0067
9 2 9 -0.1149 0.0084
9 2 11 -0.2677 -0.0180
9 2 13 -0.2096 -0.0154
9 2 15 -0.1469 0.0079
9 2 17 -0.1719 0.0048
9 2 19 -0.1099 -0.0042
9 2 21 0.1707 0.0020
9 2 23 0.4955 0.0007
9 2 25 0.5837 -0.0047
9 3 0 1.6358 0.0093
9 3 2 1.0993 -0.0095
9 3 4 0.1701 -0.0080
9 3 6 -0.4172 0.0049
9 3 8 -0.7579 0.0042
9 3 10 -0.7559 -0.0084
9 3 12 -0.3548 -0.0119
9 3 14 -0.1385 -0.0044
9 3 16 -0.2203 0.0001
9 3 18 -0.1468 -0.0014
9 3 20 -0.1248 -0.0026
9 3 22 -0.4307 -0.0014
9 3 24 -0.5292 -0.0001
9 4 1 -0.7846 -0.0013
9 4 3 -0.6845 -0.0115
9 4 5 -0.5118 -0.0023
9 4 7 -0.3396 -0.0050
9 4 9 -0.2230 -0.0027
9 4 11 -0.1506 0.0132
9 4 13 -0.0560 0.0067
9 4 15 0.1612 -0.0120
9 4 17 0.4831 -0.0071
9 4 19 0.6189 0.0029
9 4 21 0.3026 -0.0008
9 4 23 -0.2355 -0.0010
9 4 25 -0.4786 0.0019
9 5 0 -0.2045 0.0030
9 5 2 0.2710 0.0054
9 5 4 0.7847 0.0011
9 5 6 0.5506 -0.0042
9 5 8 0.2243 -0.0010
9 5 10 0.0901 0.0085
9 5 12 -0.1136 0.0114
9 5 14 -0.1315 0.0054
9 5 16 -0.0154 0.0017
9 5 18 -0.1655 0.0033
9 5 20 -0.1788 0.0041
9 5 22 0.2192 0.0021
9 5 24 0.3258 0.0010
9 6 1 0.3364 0.0045
9 6 3 -0.1863 0.0094
9 6 5 -0.9171 -0.0048
9 6 7 -1.3391 -0.0086
9 6 9 -1.2614 -0.0061
9 6 11 -0.9087 -0.0090
9 6 13 -0.3890 -0.0016
9 6 15 0.2390 0.0092
9 6 17 0.5943 0.0042
9 6 19 0.5041 -0.0021
9 6 21 0.4085 0.0012
9 6 23 0.5687 0.0014
9 7 0 0.6363 0.0043
9 7 2 0.1897 0.0022
9 7 4 -0.2105 -0.0036
9 7 6 0.1529 -0.0095
9 7 8 0.3572 -0.0117
9 7 10 -0.0100 -0.0138
9 7 12 -0.3196 -0.0138
9 7 14 -0.3200 -0.0083
9 7 16 -0.0351 -0.0037
9 7 18 0.3762 -0.0040
9 7 20 0.3159 -0.0039
9 7 22 -0.1582 -0.0022
9 7 24 -0.1922 -0.0027
9 8 1 -0.3111 -0.0041
9 8 3 0.2523 -0.0058
9 8 5 0.7728 0.0027
9 8 7 0.5258 0.0029
9 8 9 -0.2099 -0.0032
9 8 11 -0.4195 -0.0043
9 8 13 -0.0509 -0.0055
9 8 15 0.0959 -0.0060
9 8 17 -0.0295 -0.0009
9 8 19 0.0197 0.0007
9 8 21 0.0571 -0.0026
9 8 23 -0.1323 -0.0014
9 9 0 -0.5662 0.0049
9 9 2 -0.2116 0.0018
9 9 4 0.1162 0.0052
9 9 6 -0.1497 0.0091
9 9 8 -0.2562 0.0064
9 9 10 0.1814 0.0047
9 9 12 0.5813 0.0057
9 9 14 0.5277 0.0024
9 9 16 0.1050 -0.0013
9 9 18 -0.1884 0.0002
9 9 20 0.1512 0.0017
9 9 22 0.6464 0.0008
9 10 1 0.4408 -0.0017
9 10 3 -0.1181 -0.0038
9 10 5 -0.6260 -0.0027
9 10 7 -0.3665 0.0041
9 10 9 0.2363 0.0093
9 10 11 0.0791 0.0064
9 10 13 -0.5557 0.0003
9 10 15 -0.4455 -0.0047
9 10 17 0.2932 -0.0061
9 10 19 0.6434 -0.0014
9 10 21 0.5452 0.0025
9 11 0 -0.9853 0.0031
9 11 2 -0.9792 0.0015
9 11 4 -0.8005 -0.0051
9 11 6 -0.4831 -0.0071
9 11 8 -0.4372 0.0001
9 11 10 -0.6988 0.0040
9 11 12 -0.8382 0.0009
9 11 14 -0.5158 -0.0000
9 11 16 0.1687 0.0007
9 11 18 0.5656 -0.0008
9 11 20 0.2182 -0.0008
9 11 22 -0.2533 0.0008
9 12 1 -1.1601 0.0024
9 12 3 -0.3087 0.0040
9 12 5 0.4027 -0.0008
9 12 7 0.0255 -0.0058
9 12 9 -0.8725 -0.0051
9 12 11 -0.8949 -0.0007
9 12 13 -0.1115 0.0026
9 12 15 0.2242 0.0044
9 12 17 -0.0923 0.0039
9 12 19 -0.3210 0.0000
9 12 21 -0.2910 -0.0010
9 13 0 1.1989 0.0037
9 13 2 0.8768 0.0060
9 13 4 0.2938 0.0079
9 13 6 0.0027 0.0051
9 13 8 -0.0265 -0.0011
9 13 10 -0.0911 -0.0015
9 13 12 -0.2100 0.0022
9 13 14 -0.3611 0.0020
9 13 16 -0.5646 0.0004
9 13 18 -0.4981 0.0017
9 13 20 0.0392 0.0026
9 14 1 -0.1518 0.0001
9 14 3 -0.6025 -0.0020
9 14 5 -0.8263 0.0019
9 14 7 -0.3933 0.0045
9 14 9 0.1581 0.0021
9 14 11 0.1194 -0.0002
9 14 13 -0.2162 0.0007
9 14 15 -0.1495 0.0009
9 14 17 0.2088 -0.0000
9 14 19 0.3327 0.0000
9 15 0 -0.8462 0.0055
9 15 2 -0.4024 -0.0033
9 15 4 0.2564 -0.0085
9 15 6 0.3067 -0.0071
9 15 8 0.0437 -0.0034
9 15 10 0.0279 -0.0037
9 15 12 0.1578 -0.0049
9 15 14 0.2482 -0.0029
9 15 16 0.3829 -0.0011
9 15 18 0.4250 -0.0015
9 16 1 0.5253 -0.0012
9 16 3 1.0407 0.0009
9 16 5 1.2722 0.0003
9 16 7 0.9097 -0.0007
9 16 9 0.3772 0.0000
9 16 11 -0.0527 -0.0004
9 16 13 -0.4176 -0.0033
9 16 15 -0.5977 -0.0041
9 16 17 -0.4706 -0.0012
9 17 0 0.4658 0.0078
9 17 2 0.0696 0.0075
9 17 4 -0.5382 0.0024
9 17 6 -0.6330 -0.0033
9 17 8 -0.4211 -0.0032
9 17 10 -0.3392 0.0015
9 17 12 -0.3106 0.0033
9 17 14 -0.2028 0.0001
9 17 16 -0.1331 -0.0026
9 18 1 -0.4465 0.0008
9 18 3 -0.3250 0.0026
9 18 5 0.1418 0.0028
9 18 7 0.4352 0.0028
9 18 9 0.0897 0.0012
9 18 11 -0.2905 -0.0008
9 18 13 -0.1919 0.0000
9 19 0 -0.3274 0.0012
9 19 2 -0.2099 0.0015
9 19 4 -0.0454 0.0024
9 19 6 -0.0526 0.0032
9 19 8 -0.1287 0.0015
9 19 10 -0.1080 -0.0006
9 19 12 -0.0301 0.0006
9 20 1 -0.1339 -0.0001
9 20 3 -0.0774 -0.0028
9 20 5 -0.2903 -0.0032
9 20 7 -0.3353 -0.0034
9 20 9 0.1009 -0.0012
9 21 0 -0.6240 0.0026
9 21 2 -0.5427 0.0002
9 21 4 -0.3801 -0.0010
9 21 6 -0.2313 -0.0007
10 0 2 -0.0311 0.0037
10 0 4 -0.4043 0.0084
10 0 6 -0.1361 0.0027
10 0 8 0.4728 0.0004
10 0 10 0.4813 0.0052
10 0 12 -0.0613 0.0054
10 0 14 -0.3290 0.0011
10 0 16 -0.2450 0.0003
10 0 18 -0.1099 0.0019
10 0 20 0.3125 0.0015
10 0 22 0.9072 0.0003
10 0 24 0.9408 0.0002
10 1 1 -0.5870 0.0211
10 1 3 0.1299 0.0085
10 1 5 0.4208 -0.0037
10 1 7 0.0685 -0.0032
10 1 9 0.0160 0.0036
10 1 11 0.4389 0.0055
10 1 13 0.5097 0.0025
10 1 15 0.0891 -0.0005
10 1 17 -0.2549 -0.0021
10 1 19 -0.5033 -0.0019
10 1 21 -0.7966 -0.0004
10 1 23 -0.7574 0.0008
10 1 25 -0.3446 0.0008
10 2 0 -2.9447 -0.0167
10 2 2 -2.3608 -0.0106
10 2 4 -1.2049 -0.0052
10 2 6 -0.4727 0.0031
10 2 8 -0.2487 0.0062
10 2 10 0.0751 0.0012
10 2 12 0.4647 -0.0060
10 2 14 0.4700 -0.0090
10 2 16 0.3389 -0.0063
10 2 18 0.3875 -0.0031
10 2 20 0.2330 -0.0034
10 2 22 -0.1747 -0.0033
10 2 24 -0.2537 -0.0012
10 3 1 0.7983 -0.0135
10 3 3 -0.1208 -0.0045
10 3 5 -0.6541 0.0010
10 3 7 -0.2663 0.0015
10 3 9 0.1322 0.0009
10 3 11 -0.0316 -0.0001
10 3 13 -0.2027 -0.0005
10 3 15 -0.1396 0.0002
10 3 17 -0.2165 -0.0002
10 3 19 -0.2488 -0.0010
10 3 21 0.0878 0.0001
10 3 23 0.3283 0.0013
10 3 25 0.1496 0.0008
10 4 0 -0.3545 0.0036
10 4 2 -0.5911 -0.0059
10 4 4 -0.9127 -0.0072
10 4 6 -0.7671 -0.0045
10 4 8 -0.3198 -0.0003
10 4 10 -0.0928 0.0038
10 4 12 -0.0333 0.0082
10 4 14 0.1118 0.0097
10 4 16 0.1014 0.0040
10 4 18 -0.1142 -0.0008
10 4 20 -0.0636 0.0020
10 4 22 0.2242 0.0042
10 4 24 0.2393 0.0019
10 5 1 -0.9437 0.0003
10 5 3 0.1554 -0.0018
10 5 5 1.1934 0.0007
10 5 7 1.2748 0.0004
10 5 9 0.8393 -0.0032
10 5 11 0.5689 -0.0021
10 5 13 0.2392 0.0012
10 5 15 -0.2292 0.0012
10 5 17 -0.3067 0.0008
10 5 19 -0.1542 0.0004
10 5 21 -0.3465 -0.0019
10 5 23 -0.5768 -0.0024
10 6 0 -0.4381 -0.0066
10 6 2 -0.3087 0.0046
10 6 4 -0.1102 0.0076
10 6 6 -0.0994 0.0031
10 6 8 -0.1695 -0.0024
10 6 10 -0.1014 -0.0031
10 6 12 -0.0206 -0.0028
10 6 14 -0.0276 -0.0032
10 6 16 0.1247 -0.0001
10 6 18 0.3916 0.0017
10 6 20 0.3468 -0.0024
10 6 22 0.0591 -0.0038
10 6 24 -0.0451 -0.0002
10 7 1 0.6326 0.0084
10 7 3 0.1628 0.0077
10 7 5 -0.3510 0.0029
10 7 7 -0.1996 0.0025
10 7 9 0.4416 0.0056
10 7 11 0.6838 0.0030
10 7 13 0.4347 -0.0014
10 7 15 0.0614 -0.0012
10 7 17 -0.4206 -0.0002
10 7 19 -0.6427 0.0004
10 7 21 -0.2096 0.0024
10 7 23 0.2629 0.0019
10 8 0 0.5401 -0.0060
10 8 2 0.6121 -0.0046
10 8 4 0.7348 0.0019
10 8 6 0.8253 0.0094
10 8 8 0.8603 0.0107
10 8 10 0.7097 0.0030
10 8 12 0.3609 -0.0040
10 8 14 -0.0201 -0.0031
10 8 16 -0.4085 -0.0002
10 8 18 -0.7471 0.0013
10 8 20 -0.7511 0.0032
10 8 22 -0.4218 0.0026
10 9 1 -0.3324 -0.0039
10 9 3 -0.5823 0.0014
10 9 5 -0.3167 0.0043
10 9 7 0.2038 0.0030
10 9 9 0.3608 0.0010
10 9 11 0.3450 0.0035
10 9 13 0.2903 0.0060
10 9 15 0.0899 0.0040
10 9 17 -0.0583 0.0017
10 9 19 -0.2081 0.0003
10 9 21 -0.5196 -0.0014
10 9 23 -0.5790 -0.0006
10 10 0 -0.1496 -0.0026
10 10 2 -0.3593 -0.0036
10 10 4 -0.5648 -0.0051
10 10 6 -0.4578 -0.0068
10 10 8 -0.4033 -0.0043
10 10 10 -0.3937 0.0037
10 10 12 -0.1065 0.0094
10 10 14 0.2116 0.0065
10 10 16 0.2918 0.0007
10 10 18 0.3554 -0.0015
10 10 20 0.3841 -0.0012
10 10 22 0.1246 -0.0008
10 11 1 0.1267 -0.0011
10 11 3 0.6845 -0.0019
10 11 5 0.5747 0.0011
10 11 7 -0.0868 0.0027
10 11 9 -0.3222 0.0020
10 11 11 -0.1801 0.0005
10 11 13 -0.1493 0.0014
10 11 15 -0.2707 0.0040
10 11 17 -0.3596 0.0044
10 11 19 -0.1392 0.0031
10 11 21 0.2676 0.0023
10 12 0 -0.2036 0.0017
10 12 2 0.1034 0.0013
10 12 4 0.2552 0.0022
10 12 6 -0.1865 0.0033
10 12 8 -0.2591 0.0011
10 12 10 0.1646 -0.0032
10 12 12 0.2260 -0.0043
10 12 14 0.0582 0.0001
10 12 16 0.1088 0.0043
10 12 18 -0.0713 0.0025
10 12 20 -0.5378 -0.0014
10 13 1 1.1593 0.0030
10 13 3 0.2953 0.0009
10 13 5 0.0133 -0.0051
10 13 7 0.6046 -0.0075
10 13 9 1.0887 -0.0061
10 13 11 0.9859 -0.0047
10 13 13 0.5568 -0.0044
10 13 15 0.1638 -0.0041
10 13 17 -0.0784 -0.0029
10 13 19 -0.3334 -0.0020
10 14 0 0.6897 -0.0107
10 14 2 0.2393 -0.0025
10 14 4 0.0325 0.0025
10 14 6 0.7751 0.0023
10 14 8 1.0552 0.0004
10 14 10 0.5301 -0.0020
10 14 12 0.3645 -0.0038
10 14 14 0.4297 -0.0042
10 14 16 0.0556 -0.0024
10 14 18 -0.1372 0.0016
10 15 1 -0.7616 -0.0013
10 15 3 -0.5784 -0.0026
10 15 5 -0.6634 -0.0010
10 15 7 -0.9693 -0.0004
10 15 9 -0.9550 -0.0003
10 15 11 -0.3946 0.0004
10 15 13 0.3136 0.0001
10 15 15 0.5841 -0.0011
10 15 17 0.4186 -0.0012
10 16 0 -0.0287 -0.0030
10 16 2 0.5711 -0.0042
10 16 4 0.9809 -0.0011
10 16 6 0.2053 0.0024
10 16 8 -0.2510 0.0027
10 16 10 0.0832 0.0024
10 16 12 -0.0320 0.0019
10 16 14 -0.4449 0.0006
10 16 16 -0.2689 -0.0011
10 17 1 0.4174 -0.0017
10 17 3 0.2610 0.0008
10 17 5 -0.0032 0.0024
10 17 7 -0.0601 0.0023
10 17 9 0.1877 0.0011
10 17 11 0.2654 0.0007
10 17 13 -0.0501 0.0020
10 17 15 -0.2757 0.0021
10 18 0 -0.5723 -0.0033
10 18 2 -1.0264 -0.0032
10 18 4 -1.1617 -0.0023
10 18 6 -0.1775 0.0009
10 18 8 0.4208 0.0038
10 18 10 0.1329 0.0032
10 18 12 0.1787 0.0016
10 19 1 -0.1900 0.0024
10 19 3 -0.4753 0.0016
10 19 5 -0.4650 0.0010
10 19 7 -0.2561 0.0027
10 19 9 -0.2189 0.0044
10 19 11 -0.0622 0.0029
10 20 0 0.6400 -0.0027
10 20 2 0.9300 0.0031
10 20 4 0.9307 0.0048
10 20 6 0.1240 0.0006
10 20 8 -0.3209 -0.0037
10 21 1 0.3451 -0.0015
10 21 3 0.3861 -0.0017
10 21 5 0.0959 -0.0013
11 1 0 2.2898 0.0087
11 1 2 1.9284 -0.0199
11 1 4 1.1122 -0.0205
11 1 6 0.3121 -0.0094
11 1 8 -0.1685 -0.0103
11 1 10 -0.2355 -0.0143
11 1 12 -0.1041 -0.0132
11 1 14 -0.0990 -0.0110
11 1 16 -0.1911 -0.0065
11 1 18 -0.2129 -0.0025
11 1 20 -0.2843 -0.0043
11 1 22 -0.4569 -0.0048
11 1 24 -0.4719 -0.0002
11 2 1 -0.4144 0.0049
11 2 3 -0.3899 0.0082
11 2 5 -0.4156 -0.0002
11 2 7 -0.4161 -0.0184
11 2 9 -0.3394 -0.0075
11 2 11 -0.2753 0.0191
11 2 13 -0.1823 0.0115
11 2 15 0.0497 -0.0100
11 2 17 0.2778 -0.0055
11 2 19 0.2778 0.0031
11 2 21 0.0594 -0.0012
11 2 23 -0.2114 -0.0005
11 3 0 0.2010 -0.0018
11 3 2 0.5004 0.0152
11 3 4 0.9466 0.0103
11 3 6 0.9984 -0.0017
11 3 8 0.6659 -0.0015
11 3 10 0.1022 0.0036
11 3 12 -0.3174 0.0058
11 3 14 -0.2083 0.0073
11 3 16 0.0001 0.0055
11 3 18 -0.1948 0.0020
11 3 20 -0.3058 0.0021
11 3 22 0.0193 0.0020
11 3 24 0.1995 -0.0007
11 4 1 0.6429 0.0019
11 4 3 0.2802 -0.0014
11 4 5 -0.1260 -0.0038
11 4 7 -0.4428 0.0031
11 4 9 -0.6281 -0.0031
11 4 11 -0.5093 -0.0171
11 4 13 -0.1116 -0.0064
11 4 15 0.2640 0.0116
11 4 17 0.4174 0.0064
11 4 19 0.3859 -0.0028
11 4 21 0.3576 -0.0003
11 4 23 0.4891 -0.0000
11 5 0 1.7212 0.0108
11 5 2 1.1924 0.0001
11 5 4 0.3092 -0.0019
11 5 6 -0.1230 -0.0004
11 5 8 -0.1894 -0.0034
11 5 10 -0.0309 -0.0069
11 5 12 0.1312 -0.0076
11 5 14 -0.0722 -0.0069
11 5 16 -0.2239 -0.0038
11 5 18 0.1358 -0.0006
11 5 20 0.3179 -0.0006
11 5 22 -0.0717 -0.0013
11 5 24 -0.2473 -0.0012
11 6 1 -0.0872 -0.0068
11 6 3 0.3851 -0.0033
11 6 5 0.6613 0.0046
11 6 7 0.4218 0.0018
11 6 9 0.0375 0.0003
11 6 11 -0.0977 0.0047
11 6 13 -0.0526 -0.0021
11 6 15 -0.0616 -0.0108
11 6 17 -0.0565 -0.0042
11 6 19 0.1255 0.0027
11 6 21 0.2393 -0.0000
11 6 23 -0.0001 -0.0010
11 7 0 -0.6692 0.0008
11 7 2 -0.3389 0.0015
11 7 4 0.0227 0.0012
11 7 6 -0.0744 0.0014
11 7 8 -0.1424 0.0027
11 7 10 -0.0386 0.0047
11 7 12 0.0580 0.0058
11 7 14 0.2622 0.0037
11 7 16 0.2812 -0.0002
11 7 18 -0.1327 -0.0014
11 7 20 -0.2757 0.0001
11 7 22 0.1126 0.0007
11 8 1 0.3958 0.0024
11 8 3 -0.2010 -0.0038
11 8 5 -0.6444 -0.0096
11 8 7 -0.4977 -0.0034
11 8 9 -0.2652 0.0032
11 8 11 -0.4834 0.0006
11 8 13 -0.6635 -0.0007
11 8 15 -0.1224 0.0001
11 8 17 0.6277 -0.0036
11 8 19 0.6730 -0.0043
11 8 21 0.2787 -0.0003
11 8 23 0.2046 0.0000
11 9 0 -0.2564 0.0013
11 9 2 -0.3628 0.0003
11 9 4 -0.3185 -0.0045
11 9 6 -0.0445 -0.0069
11 9 8 -0.0848 -0.0034
11 9 10 -0.3370 -0.0006
11 9 12 -0.3704 -0.0009
11 9 14 -0.2895 0.0002
11 9 16 -0.0859 0.0017
11 9 18 0.2840 -0.0000
11 9 20 0.3091 -0.0017
11 9 22 -0.0366 -0.0007
11 10 1 -1.1414 0.0013
11 10 3 -0.4220 0.0041
11 10 5 0.0030 0.0029
11 10 7 -0.5276 -0.0050
11 10 9 -1.1663 -0.0088
11 10 11 -0.7195 -0.0032
11 10 13 0.3297 0.0020
11 10 15 0.6205 0.0031
11 10 17 0.2074 0.0035
11 10 19 0.0568 0.0015
11 10 21 0.1411 -0.0008
11 11 0 1.1804 0.0028
11 11 2 0.9711 0.0012
11 11 4 0.4497 0.0031
11 11 6 0.0828 0.0025
11 11 8 0.1945 -0.0026
11 11 10 0.3138 -0.0041
11 11 12 0.0560 -0.0016
11 11 14 -0.2408 -0.0020
11 11 16 -0.3508 -0.0028
11 11 18 -0.2776 0.0002
11 11 20 0.1467 0.0022
11 12 1 0.7559 -0.0025
11 12 3 0.2337 -0.0058
11 12 5 -0.0582 -0.0016
11 12 7 0.3723 0.0052
11 12 9 0.8033 0.0053
11 12 11 0.3086 -0.0008
11 12 13 -0.5123 -0.0041
11 12 15 -0.4481 -0.0035
11 12 17 0.2208 -0.0026
11 12 19 0.4226 -0.0010
11 13 0 -1.8720 0.0061
11 13 2 -1.4075 0.0001
11 13 4 -0.5710 -0.0066
11 13 6 -0.2581 -0.0066
11 13 8 -0.4535 -0.0014
11 13 10 -0.4324 -0.0005
11 13 12 -0.0429 -0.0034
11 13 14 0.2660 -0.0035
11 13 16 0.3720 -0.0027
11 13 18 0.3386 -0.0036
11 14 1 -0.2235 0.0013
11 14 3 0.5425 0.0054
11 14 5 1.0763 0.0032
11 14 7 0.6705 -0.0001
11 14 9 -0.1333 0.0007
11 14 11 -0.4072 0.0020
11 14 13 -0.2093 -0.0010
11 14 15 -0.1643 -0.0039
11 14 17 -0.2739 -0.0021
11 15 0 1.0227 0.0023
11 15 2 0.4507 0.0058
11 15 4 -0.4658 0.0055
11 15 6 -0.6620 0.0018
11 15 8 -0.3759 -0.0000
11 15 10 -0.3278 0.0037
11 15 12 -0.4486 0.0066
11 15 14 -0.4035 0.0040
11 15 16 -0.3060 0.0003
11 16 1 -0.7601 -0.0010
11 16 3 -0.9065 -0.0009
11 16 5 -0.7506 0.0010
11 16 7 -0.3200 0.0025
11 16 9 -0.0863 0.0012
11 16 11 -0.1076 0.0007
11 16 13 -0.0516 0.0044
11 16 15 0.1251 0.0068
11 17 0 -0.3842 0.0025
11 17 2 -0.0440 -0.0006
11 17 4 0.3664 -0.0012
11 17 6 0.2159 0.0005
11 17 8 -0.0494 0.0004
11 17 10 0.0059 -0.0015
11 17 12 0.0586 -0.0010
11 17 14 -0.0660 0.0023
11 18 1 0.3975 0.0016
11 18 3 0.5819 -0.0019
11 18 5 0.4510 -0.0035
11 18 7 0.1736 -0.0041
11 18 9 0.1460 -0.0021
11 18 11 0.0757 0.0004
11 18 13 -0.2234 -0.0004
11 19 0 -0.0832 0.0050
11 19 2 -0.2174 0.0016
11 19 4 -0.2968 -0.0023
11 19 6 -0.1057 -0.0039
11 19 8 -0.0199 -0.0015
11 19 10 -0.1314 0.0008
11 20 1 -0.0769 -0.0001
11 20 3 0.0420 0.0026
11 20 5 0.4634 0.0018
11 20 7 0.6310 0.0006
11 21 0 0.3172 0.0018
11 21 2 0.2278 0.0018
12 0 0 -2.2182 -0.0127
12 0 2 -2.1425 -0.0134
12 0 4 -1.6761 -0.0056
12 0 6 -0.8465 0.0091
12 0 8 -0.2619 0.0118
12 0 10 -0.0942 0.0027
12 0 12 -0.0163 -0.0014
12 0 14 0.0823 0.0010
12 0 16 0.2194 0.0008
12 0 18 0.3768 -0.0012
12 0 20 0.2621 -0.0011
12 0 22 -0.1214 -0.0004
12 0 24 -0.2572 -0.0008
12 1 1 -0.0989 -0.0152
12 1 3 -0.5680 -0.0078
12 1 5 -0.6771 -0.0030
12 1 7 -0.2782 -0.0052
12 1 9 -0.1550 -0.0061
12 1 11 -0.4705 -0.0033
12 1 13 -0.5017 -0.0026
12 1 15 -0.1812 -0.0043
12 1 17 -0.0561 -0.0041
12 1 19 0.0501 -0.0024
12 1 21 0.4410 -0.0020
12 1 23 0.5766 -0.0019
12 2 0 -1.3730 0.0053
12 2 2 -1.1146 -0.0025
12 2 4 -0.7229 -0.0053
12 2 6 -0.5424 -0.0076
12 2 8 -0.3235 -0.0051
12 2 10 -0.0019 0.0026
12 2 12 0.1665 0.0073
12 2 14 0.1625 0.0049
12 2 16 0.0891 -0.0002
12 2 18 0.0484 -0.0018
12 2 20 0.2510 -0.0002
12 2 22 0.5873 0.0007
12 2 24 0.6023 0.0009
12 3 1 -0.7442 0.0108
12 3 3 0.0225 0.0106
12 3 5 0.6318 0.0114
12 3 7 0.6385 0.0130
12 3 9 0.5549 0.0114
12 3 11 0.5922 0.0078
12 3 13 0.3019 0.0053
12 3 15 -0.1429 0.0047
12 3 17 -0.1420 0.0050
12 3 19 -0.0278 0.0036
12 3 21 -0.2966 0.0014
12 3 23 -0.4532 0.0011
12 4 0 -1.0422 -0.0118
12 4 2 -1.0110 0.0033
12 4 4 -0.7050 0.0090
12 4 6 -0.0938 0.0094
12 4 8 0.3059 0.0081
12 4 10 0.2334 0.0036
12 4 12 0.0172 -0.0021
12 4 14 -0.0066 -0.0029
12 4 16 0.1794 0.0015
12 4 18 0.3545 0.0030
12 4 20 0.2975 -0.0001
12 4 22 0.1179 -0.0009
12 4 24 0.0754 0.0002
12 5 1 0.4837 -0.0004
12 5 3 -0.1694 -0.0028
12 5 5 -0.6938 -0.0052
12 5 7 -0.4972 -0.0046
12 5 9 0.0393 -0.0020
12 5 11 0.3320 -0.0019
12 5 13 0.3868 -0.0027
12 5 15 0.1361 -0.0028
12 5 17 -0.5097 -0.0030
12 5 19 -0.8255 -0.0009
12 5 21 -0.3390 0.0025
12 5 23 0.1371 0.0019
12 6 0 -0.1151 -0.0029
12 6 2 0.0056 -0.0081
12 6 4 0.1221 -0.0031
12 6 6 0.0223 0.0036
12 6 8 -0.0471 0.0035
12 6 10 0.0646 -0.0002
12 6 12 0.0914 -0.0014
12 6 14 -0.1545 -0.0014
12 6 16 -0.4768 -0.0026
12 6 18 -0.5850 -0.0012
12 6 20 -0.4360 0.0022
12 6 22 -0.2368 0.0021
12 7 1 -0.6072 -0.0036
12 7 3 -0.3265 0.0020
12 7 5 0.2374 0.0051
12 7 7 0.5972 0.0037
12 7 9 0.4821 0.0029
12 7 11 0.1923 0.0063
12 7 13 -0.0889 0.0077
12 7 15 -0.2009 0.0048
12 7 17 0.0090 0.0021
12 7 19 0.0555 -0.0005
12 7 21 -0.3765 -0.0030
12 7 23 -0.6159 -0.0012
12 8 0 -0.5936 0.0026
12 8 2 -0.6244 0.0022
12 8 4 -0.5668 -0.0019
12 8 6 -0.4004 -0.0053
12 8 8 -0.4171 -0.0027
12 8 10 -0.5516 0.0033
12 8 12 -0.3586 0.0066
12 8 14 0.1798 0.0059
12 8 16 0.6086 0.0036
12 8 18 0.6752 0.0003
12 8 20 0.4640 -0.0019
12 8 22 0.1343 -0.0009
12 9 1 0.4852 0.0016
12 9 3 0.6929 -0.0013
12 9 5 0.3769 -0.0006
12 9 7 -0.0427 0.0015
12 9 9 0.1450 -0.0000
12 9 11 0.4374 -0.0042
12 9 13 0.2212 -0.0034
12 9 15 -0.3278 0.0021
12 9 17 -0.7404 0.0047
12 9 19 -0.5368 0.0042
12 9 21 0.1764 0.0033
12 10 0 0.7077 -0.0023
12 10 2 0.6999 0.0026
12 10 4 0.4795 0.0058
12 10 6 0.1351 0.0054
12 10 8 0.2032 0.0010
12 10 10 0.5196 -0.0044
12 10 12 0.4107 -0.0061
12 10 14 -0.0175 -0.0029
12 10 16 -0.2649 0.0019
12 10 18 -0.4208 0.0039
12 10 20 -0.5940 0.0025
12 11 1 0.0457 0.0032
12 11 3 -0.7081 0.0043
12 11 5 -0.5862 -0.0004
12 11 7 0.2662 -0.0044
12 11 9 0.5354 -0.0034
12 11 11 0.3114 -0.0005
12 11 13 0.2331 -0.0016
12 11 15 0.1809 -0.0049
12 11 17 -0.0373 -0.0048
12 11 19 -0.3505 -0.0022
12 12 0 0.4823 -0.0079
12 12 2 0.4153 -0.0053
12 12 4 0.6254 0.0002
12 12 6 1.0796 0.0039
12 12 8 0.8756 0.0041
12 12 10 0.1774 0.0018
12 12 12 -0.0250 -0.0005
12 12 14 0.0953 -0.0020
12 12 16 -0.0504 -0.0024
12 12 18 -0.0690 -0.0009
12 12 20 0.2005 0.0008
12 13 1 -0.5370 -0.0033
12 13 3 0.0012 -0.0039
12 13 5 -0.3374 0.0004
12 13 7 -1.0828 0.0036
12 13 9 -0.8392 0.0037
12 13 11 -0.0693 0.0034
12 13 13 0.1785 0.0041
12 13 15 0.0674 0.0043
12 13 17 0.0604 0.0020
12 13 19 0.1772 -0.0009
12 14 0 -0.6516 0.0004
12 14 2 -0.2906 -0.0005
12 14 4 -0.0849 -0.0008
12 14 6 -0.5274 -0.0002
12 14 8 -0.5258 0.0011
12 14 10 0.0011 0.0035
12 14 12 0.0413 0.0051
12 14 14 -0.1121 0.0045
12 14 16 0.1856 0.0022
12 14 18 0.2695 -0.0013
12 15 1 0.9617 -0.0001
12 15 3 0.2544 0.0014
12 15 5 0.2267 0.0002
12 15 7 0.7337 -0.0010
12 15 9 0.6731 -0.0015
12 15 11 0.2301 -0.0011
12 15 13 0.0020 0.0005
12 15 15 -0.1895 0.0019
12 15 17 -0.4397 0.0021
12 16 0 0.4855 -0.0021
12 16 2 -0.0245 -0.0013
12 16 4 -0.4030 -0.0011
12 16 6 0.1528 -0.0005
12 16 8 0.4135 -0.0005
12 16 10 0.1032 -0.0025
12 16 12 0.2612 -0.0038
12 16 14 0.5862 -0.0019
12 17 1 -0.2044 0.0025
12 17 3 -0.0632 0.0005
12 17 5 -0.3435 -0.0009
12 17 7 -0.6815 -0.0006
12 17 9 -0.4185 0.0008
12 17 11 0.0869 0.0005
12 17 13 0.2828 -0.0019
12 18 0 0.0107 -0.0048
12 18 2 0.5627 0.0001
12 18 4 1.0453 0.0045
12 18 6 0.5455 0.0031
12 18 8 0.1807 -0.0011
12 18 10 0.3145 -0.0026
12 18 12 0.0505 -0.0016
12 19 1 0.1807 -0.0030
12 19 3 -0.0487 -0.0032
12 19 5 -0.1388 -0.0013
12 19 7 -0.0646 -0.0007
12 19 9 -0.0552 -0.0016
12 20 0 0.1086 -0.0023
12 20 2 -0.1918 -0.0048
12 20 4 -0.3096 -0.0036
12 20 6 0.2277 0.0014
13 1 0 1.0161 0.0026
13 1 2 0.9836 0.0192
13 1 4 0.8742 0.0192
13 1 6 0.6650 0.0145
13 1 8 0.3302 0.0106
13 1 10 -0.0601 0.0026
13 1 12 -0.2638 0.0015
13 1 14 -0.1890 0.0090
13 1 16 -0.1207 0.0088
13 1 18 -0.2354 0.0039
13 1 20 -0.2947 0.0057
13 1 22 -0.1692 0.0056
13 1 24 -0.0715 0.0005
13 2 1 0.3736 -0.0030
13 2 3 0.2353 -0.0072
13 2 5 0.0465 0.0035
13 2 7 -0.1214 0.0145
13 2 9 -0.1337 0.0012
13 2 11 0.0641 -0.0155
13 2 13 0.2414 -0.0050
13 2 15 0.2447 0.0095
13 2 17 0.2259 0.0047
13 2 19 0.2393 -0.0005
13 2 21 0.2036 0.0020
13 2 23 0.2153 0.0001
13 3 0 2.4956 0.0077
13 3 2 2.0436 -0.0047
13 3 4 1.0057 -0.0078
13 3 6 0.0510 -0.0087
13 3 8 -0.2413 -0.0092
13 3 10 0.1550 -0.0038
13 3 12 0.4864 -0.0023
13 3 14 0.2024 -0.0077
13 3 16 -0.1477 -0.0062
13 3 18 -0.0600 0.0001
13 3 20 -0.0425 -0.0004
13 3 22 -0.3834 -0.0021
13 4 1 0.0185 -0.0035
13 4 3 0.2753 0.0027
13 4 5 0.4560 0.0013
13 4 7 0.3761 -0.0058
13 4 9 0.0475 -0.0010
13 4 11 -0.3481 0.0071
13 4 13 -0.4584 -0.0010
13 4 15 -0.2503 -0.0094
13 4 17 -0.0660 -0.0026
13 4 19 0.0208 0.0025
13 4 21 0.0956 -0.0007
13 4 23 -0.0163 -0.0008
13 5 0 -0.1773 0.0002
13 5 2 0.0236 0.0012
13 5 4 0.4002 -0.0030
13 5 6 0.6282 -0.0045
13 5 8 0.4954 -0.0022
13 5 10 -0.0260 -0.0022
13 5 12 -0.3430 -0.0001
13 5 14 0.0110 0.0043
13 5 16 0.2777 0.0019
13 5 18 -0.1772 -0.0037
13 5 20 -0.5400 -0.0031
13 5 22 -0.2323 -0.0006
13 6 1 0.5346 0.0064
13 6 3 0.1013 -0.0026
13 6 5 -0.3280 -0.0086
13 6 7 -0.5271 -0.0042
13 6 9 -0.5515 -0.0021
13 6 11 -0.4529 -0.0048
13 6 13 -0.2143 -0.0009
13 6 15 0.2221 0.0027
13 6 17 0.6555 -0.0028
13 6 19 0.6095 -0.0054
13 6 21 0.1717 -0.0016
13 6 23 0.0320 -0.0004
13 7 0 0.5131 0.0001
13 7 2 0.3606 0.0005
13 7 4 0.1094 0.0009
13 7 6 -0.0788 -0.0007
13 7 8 -0.1471 -0.0018
13 7 10 0.1246 -0.0002
13 7 12 0.3818 0.0002
13 7 14 0.0227 -0.0009
13 7 16 -0.3480 0.0007
13 7 18 0.0592 0.0021
13 7 20 0.5390 0.0002
13 7 22 0.3760 -0.0014
13 8 1 -0.4690 -0.0042
13 8 3 -0.0341 0.0014
13 8 5 0.1552 0.0051
13 8 7 -0.1743 -0.0009
13 8 9 -0.4758 -0.0053
13 8 11 -0.1971 -0.0014
13 8 13 0.3853 0.0009
13 8 15 0.5537 0.0010
13 8 17 0.3069 0.0037
13 8 19 0.2737 0.0035
13 8 21 0.4250 0.0003
13 9 0 -0.0681 0.0038
13 9 2 -0.1680 -0.0000
13 9 4 -0.3868 -0.0013
13 9 6 -0.3431 -0.0004
13 9 8 0.0554 -0.0008
13 9 10 0.1353 -0.0021
13 9 12 -0.1892 -0.0026
13 9 14 -0.1352 -0.0034
13 9 16 0.1766 -0.0040
13 9 18 0.0490 -0.0018
13 9 20 -0.1180 0.0011
13 10 1 0.7674 -0.0008
13 10 3 0.5528 -0.0050
13 10 5 0.5589 -0.0042
13 10 7 0.8494 0.0034
13 10 9 0.8034 0.0061
13 10 11 0.0385 -0.0004
13 10 13 -0.7221 -0.0052
13 10 15 -0.5655 -0.0052
13 10 17 0.1056 -0.0050
13 10 19 0.2369 -0.0032
13 10 21 -0.0998 -0.0008
13 11 0 -1.5197 0.0026
13 11 2 -1.1528 0.0018
13 11 4 -0.4572 -0.0024
13 11 6 -0.2459 -0.0038
13 11 8 -0.5501 -0.0003
13 11 10 -0.4325 0.0023
13 11 12 0.2198 0.0014
13 11 14 0.4217 0.0001
13 11 16 0.0858 -0.0016
13 11 18 -0.0328 -0.0040
13 11 20 -0.0091 -0.0037
13 12 1 -0.6825 0.0018
13 12 3 -0.1530 0.0062
13 12 5 0.1357 0.0044
13 12 7 -0.2669 -0.0009
13 12 9 -0.7460 -0.0008
13 12 11 -0.4875 0.0038
13 12 13 0.2174 0.0035
13 12 15 0.4812 -0.0002
13 12 17 0.2898 -0.0006
13 12 19 0.2332 0.0002
13 13 0 1.4672 -0.0012
13 13 2 0.8651 -0.0000
13 13 4 -0.1506 0.0018
13 13 6 -0.3391 0.0010
13 13 8 0.1714 -0.0008
13 13 10 0.2418 0.0013
13 13 12 -0.2589 0.0048
13 13 14 -0.4551 0.0048
13 13 16 -0.2200 0.0034
13 13 18 -0.0498 0.0029
13 14 1 -0.1217 -0.0015
13 14 3 -0.3833 -0.0047
13 14 5 -0.4561 -0.0029
13 14 7 -0.1446 0.0000
13 14 9 0.1465 -0.0015
13 14 11 0.0547 -0.0034
13 14 13 -0.1184 0.0006
13 14 15 0.0541 0.0053
13 14 17 0.3436 0.0038
13 15 0 -1.0477 0.0056
13 15 2 -0.5149 0.0012
13 15 4 0.2464 -0.0022
13 15 6 0.1826 -0.0018
13 15 8 -0.2755 -0.0008
13 15 10 -0.2494 -0.0026
13 15 12 0.0314 -0.0044
13 15 14 -0.0165 -0.0032
13 15 16 -0.1835 -0.0009
13 16 1 0.1897 0.0025
13 16 3 0.6483 0.0021
13 16 5 0.9113 0.0002
13 16 7 0.6694 -0.0013
13 16 9 0.2385 0.0002
13 16 11 -0.0615 0.0009
13 16 13 -0.1859 -0.0031
13 16 15 -0.1625 -0.0062
13 17 0 0.2167 0.0025
13 17 2 -0.1745 0.0021
13 17 4 -0.6294 -0.0003
13 17 6 -0.4316 -0.0025
13 17 8 -0.1335 -0.0013
13 17 10 -0.2004 0.0012
13 17 12 -0.1981 0.0008
13 18 1 -0.2907 -0.0023
13 18 3 -0.2899 0.0015
13 18 5 -0.0347 0.0022
13 18 7 0.2330 0.0014
13 18 9 0.1694 -0.0010
13 18 11 0.0195 -0.0026
13 19 0 -0.0800 0.0010
13 19 2 -0.0066 0.0009
13 19 4 -0.1354 0.0002
13 19 6 -0.5298 -0.0012
13 19 8 -0.5293 -0.0027
13 20 1 0.1649 -0.0007
13 20 3 0.2474 -0.0032
13 20 5 0.0973 -0.0021
14 0 0 -2.2676 -0.0018
14 0 2 -1.6480 -0.0004
14 0 4 -0.7331 -0.0026
14 0 6 -0.5317 -0.0076
14 0 8 -0.4704 -0.0049
14 0 10 0.0140 0.0025
14 0 12 0.4127 0.0028
14 0 14 0.3735 -0.0017
14 0 16 0.2059 -0.0035
14 0 18 0.1562 -0.0031
14 0 20 0.2563 -0.0028
14 0 22 0.4566 -0.0015
14 1 1 0.2628 0.0056
14 1 3 0.2973 0.0046
14 1 5 0.4042 0.0084
14 1 7 0.5263 0.0146
14 1 9 0.6741 0.0122
14 1 11 0.7339 0.0051
14 1 13 0.4102 0.0041
14 1 15 -0.0430 0.0067
14 1 17 -0.0914 0.0058
14 1 19 -0.0457 0.0033
14 1 21 -0.3653 0.0032
14 1 23 -0.5483 0.0030
14 2 0 -0.8652 -0.0070
14 2 2 -1.1028 0.0022
14 2 4 -1.1067 0.0089
14 2 6 -0.3541 0.0138
14 2 8 0.2165 0.0132
14 2 10 -0.0248 0.0067
14 2 12 -0.3797 0.0022
14 2 14 -0.2704 0.0033
14 2 16 0.0454 0.0055
14 2 18 0.2623 0.0050
14 2 20 0.3259 0.0031
14 2 22 0.2427 0.0019
14 3 1 0.2647 -0.0051
14 3 3 0.0114 -0.0098
14 3 5 -0.3317 -0.0128
14 3 7 -0.4600 -0.0146
14 3 9 -0.3354 -0.0108
14 3 11 -0.1024 -0.0045
14 3 13 0.1841 -0.0029
14 3 15 0.2032 -0.0059
14 3 17 -0.2593 -0.0072
14 3 19 -0.5450 -0.0040
14 3 21 -0.1790 -0.0009
14 3 23 0.1522 -0.0007
14 4 0 -0.9345 0.0009
14 4 2 -0.5744 -0.0066
14 4 4 -0.1902 -0.0056
14 4 6 -0.4198 -0.0033
14 4 8 -0.6030 -0.0038
14 4 10 -0.2590 -0.0031
14 4 12 0.0087 -0.0018
14 4 14 -0.1535 -0.0038
14 4 16 -0.2864 -0.0062
14 4 18 -0.1545 -0.0044
14 4 20 -0.0269 -0.0013
14 4 22 -0.0209 -0.0006
14 5 1 -1.0124 0.0005
14 5 3 -0.6589 0.0064
14 5 5 -0.0033 0.0092
14 5 7 0.4976 0.0103
14 5 9 0.4881 0.0097
14 5 11 0.0893 0.0080
14 5 13 -0.3793 0.0062
14 5 15 -0.4455 0.0057
14 5 17 0.0276 0.0048
14 5 19 0.3214 0.0009
14 5 21 0.0249 -0.0020
14 6 0 -0.6290 0.0009
14 6 2 -0.6877 0.0047
14 6 4 -0.5230 0.0027
14 6 6 -0.0283 0.0012
14 6 8 0.1081 0.0039
14 6 10 -0.2583 0.0055
14 6 12 -0.2982 0.0050
14 6 14 0.2526 0.0060
14 6 16 0.6651 0.0065
14 6 18 0.5893 0.0034
14 6 20 0.4111 0.0006
14 6 22 0.3195 0.0011
14 7 1 0.0291 0.0023
14 7 3 -0.1283 -0.0004
14 7 5 -0.6000 -0.0001
14 7 7 -0.7810 0.0001
14 7 9 -0.1872 -0.0025
14 7 11 0.5579 -0.0056
14 7 13 0.6572 -0.0046
14 7 15 0.0204 -0.0009
14 7 17 -0.7546 0.0022
14 7 19 -0.7880 0.0049
14 7 21 -0.0677 0.0050
14 8 0 0.7361 -0.0056
14 8 2 0.6885 -0.0007
14 8 4 0.4107 0.0044
14 8 6 0.0282 0.0041
14 8 8 0.0569 -0.0011
14 8 10 0.3626 -0.0047
14 8 12 0.1933 -0.0052
14 8 14 -0.4228 -0.0047
14 8 16 -0.7197 -0.0020
14 8 18 -0.5894 0.0020
14 8 20 -0.4970 0.0028
14 9 1 -0.3778 0.0007
14 9 3 -0.6615 0.0023
14 9 5 -0.2597 0.0002
14 9 7 0.3648 -0.0014
14 9 9 0.1865 0.0012
14 9 11 -0.3440 0.0043
14 9 13 -0.3947 0.0025
14 9 15 -0.0903 -0.0022
14 9 17 0.0845 -0.0042
14 9 19 -0.1355 -0.0036
14 9 21 -0.5367 -0.0018
14 10 0 0.0302 -0.0008
14 10 2 0.2188 -0.0031
14 10 4 0.6941 -0.0008
14 10 6 0.9489 0.0041
14 10 8 0.4391 0.0063
14 10 10 -0.3659 0.0041
14 10 12 -0.5083 0.0019
14 10 14 -0.0792 0.0018
14 10 16 0.1759 0.0006
14 10 18 0.2197 -0.0015
14 10 20 0.2849 -0.0014
14 11 1 0.4758 -0.0028
14 11 3 0.7106 -0.0037
14 11 5 0.0320 -0.0010
14 11 7 -0.7176 0.0013
14 11 9 -0.1781 0.0010
14 11 11 0.6671 0.0009
14 11 13 0.5005 0.0035
14 11 15 -0.1647 0.0063
14 11 17 -0.4408 0.0051
14 11 19 -0.2320 0.0014
14 12 0 0.2084 0.0015
14 12 2 0.1009 0.0026
14 12 4 -0.3037 -0.0002
14 12 6 -0.7083 -0.0045
14 12 8 -0.5101 -0.0051
14 12 10 0.0265 -0.0012
14 12 12 0.1853 0.0020
14 12 14 0.1439 0.0022
14 12 16 0.2913 0.0020
14 12 18 0.2304 0.0013
14 13 1 0.1277 0.0018
14 13 3 -0.5248 0.0026
14 13 5 -0.1325 0.0005
14 13 7 0.7014 -0.0017
14 13 9 0.4060 -0.0029
14 13 11 -0.2715 -0.0034
14 13 13 -0.2676 -0.0029
14 13 15 -0.2015 -0.0014
14 13 17 -0.4515 0.0012
14 14 0 0.6656 -0.0026
14 14 2 0.5349 -0.0015
14 14 4 0.5315 0.0010
14 14 6 0.7607 0.0029
14 14 8 0.6011 0.0013
14 14 10 0.1581 -0.0033
14 14 12 0.0808 -0.0056
14 14 14 0.1388 -0.0033
14 14 16 -0.0479 0.0003
14 15 1 -0.1703 0.0007
14 15 3 0.1921 -0.0004
14 15 5 -0.3929 -0.0006
14 15 7 -1.1120 -0.0002
14 15 9 -0.5873 0.0011
14 15 11 0.1811 0.0015
14 15 13 0.1090 -0.0008
14 15 15 -0.0678 -0.0033
14 16 0 -0.6321 -0.0057
14 16 2 -0.1633 -0.0026
14 16 4 0.4485 0.0020
14 16 6 0.4566 0.0033
14 16 8 0.3541 0.0017
14 16 10 0.3259 0.0015
14 16 12 0.0226 0.0022
14 16 14 -0.1927 0.0014
14 17 1 0.1455 -0.0025
14 17 3 -0.4047 -0.0030
14 17 5 -0.2563 -0.0014
14 17 7 0.2395 0.0003
14 17 9 0.1068 -0.0000
14 17 11 -0.0966 0.0001
14 18 0 0.7437 0.0011
14 18 2 0.3177 -0.0007
14 18 4 -0.2017 -0.0027
14 18 6 -0.1487 -0.0011
14 18 8 -0.0787 0.0020
14 18 10 -0.1728 0.0020
14 19 1 -0.0618 0.0025
14 19 3 0.1585 0.0044
14 19 5 -0.0224 0.0031
14 19 7 -0.2730 0.0019
14 20 0 -0.2120 -0.0004
14 20 2 0.0685 0.0025
15 1 0 2.0141 0.0026
15 1 2 1.7740 -0.0065
15 1 4 1.1618 -0.0146
15 1 6 0.5090 -0.0211
15 1 8 0.2040 -0.0161
15 1 10 0.2867 -0.0027
15 1 12 0.3689 -0.0009
15 1 14 0.1849 -0.0078
15 1 16 -0.0751 -0.0056
15 1 18 -0.2122 -0.0017
15 1 20 -0.3261 -0.0053
15 1 22 -0.4599 -0.0050
15 2 1 0.1232 0.0014
15 2 3 0.1938 0.0041
15 2 5 0.3875 -0.0023
15 2 7 0.4912 -0.0076
15 2 9 0.1714 -0.0022
15 2 11 -0.3677 0.0010
15 2 13 -0.5211 -0.0052
15 2 15 -0.2592 -0.0061
15 2 17 -0.0754 0.0003
15 2 19 -0.0452 0.0001
15 2 21 0.0358 -0.0037
15 3 0 -0.0499 0.0029
15 3 2 -0.0037 0.0033
15 3 4 0.1882 0.0023
15 3 6 0.4342 0.0042
15 3 8 0.3478 0.0020
15 3 10 -0.1363 -0.0051
15 3 12 -0.3975 -0.0031
15 3 14 -0.1105 0.0048
15 3 16 0.1091 0.0025
15 3 18 -0.1340 -0.0028
15 3 20 -0.3007 -0.0004
15 3 22 -0.0674 0.0014
15 4 1 0.6457 0.0029
15 4 3 0.4960 -0.0017
15 4 5 0.0320 -0.0030
15 4 7 -0.4808 -0.0012
15 4 9 -0.4256 -0.0024
15 4 11 0.1388 -0.0023
15 4 13 0.4682 0.0025
15 4 15 0.4370 0.0021
15 4 17 0.4868 -0.0035
15 4 19 0.4646 -0.0031
15 4 21 0.1184 0.0007
15 5 0 0.5917 -0.0027
15 5 2 0.4404 0.0004
15 5 4 0.0195 0.0033
15 5 6 -0.4213 0.0010
15 5 8 -0.3419 -0.0004
15 5 10 0.3680 0.0028
15 5 12 0.7965 0.0018
15 5 14 0.2939 -0.0021
15 5 16 -0.2781 0.0006
15 5 18 -0.0553 0.0045
15 5 20 0.3364 0.0017
15 5 22 0.1963 -0.0012
15 6 1 -0.2745 -0.0062
15 6 3 -0.0939 -0.0017
15 6 5 0.2744 0.0026
15 6 7 0.5438 0.0008
15 6 9 0.3024 -0.0016
15 6 11 -0.1943 -0.0015
15 6 13 -0.2395 -0.0016
15 6 15 0.0657 0.0009
15 6 17 0.1192 0.0048
15 6 19 0.0838 0.0031
15 6 21 0.2569 -0.0009
15 7 0 -0.0830 0.0057
15 7 2 -0.1346 -0.0007
15 7 4 -0.1335 -0.0061
15 7 6 0.1280 -0.0048
15 7 8 0.3300 -0.0015
15 7 10 -0.0193 -0.0016
15 7 12 -0.3982 -0.0018
15 7 14 -0.0106 -0.0014
15 7 16 0.4742 -0.0036
15 7 18 0.0859 -0.0043
15 7 20 -0.5122 -0.0008
15 8 1 0.7195 0.0040
15 8 3 0.8857 0.0006
15 8 5 0.9058 -0.0025
15 8 7 0.6048 0.0006
15 8 9 0.2064 0.0034
15 8 11 -0.1093 0.0008
15 8 13 -0.3663 -0.0022
15 8 15 -0.3471 -0.0044
15 8 17 0.0177 -0.0062
15 8 19 0.1467 -0.0041
15 8 21 -0.1612 -0.0007
15 9 0 -0.2056 -0.0022
15 9 2 -0.0576 0.0003
15 9 4 0.1395 0.0003
15 9 6 -0.0236 -0.0019
15 9 8 -0.2580 -0.0020
15 9 10 0.1830 0.0010
15 9 12 0.8409 0.0028
15 9 14 0.5318 0.0021
15 9 16 -0.2950 0.0003
15 9 18 -0.3135 -0.0022
15 9 20 0.1891 -0.0036
15 10 1 -0.0975 -0.0007
15 10 3 -0.1826 0.0016
15 10 5 -0.3332 0.0017
15 10 7 -0.4762 -0.0022
15 10 9 -0.5026 -0.0030
15 10 11 -0.2315 0.0011
15 10 13 0.3545 0.0027
15 10 15 0.8103 0.0014
15 10 17 0.8015 0.0013
15 10 19 0.6276 0.0004
15 11 0 -0.0634 -0.0001
15 11 2 -0.4185 -0.0022
15 11 4 -0.8972 -0.0013
15 11 6 -0.5681 0.0004
15 11 8 0.2622 0.0006
15 11 10 0.3367 0.0002
15 11 12 -0.2892 0.0008
15 11 14 -0.3308 0.0017
15 11 16 0.2127 0.0027
15 11 18 0.3075 0.0036
15 12 1 -0.1859 -0.0007
15 12 3 0.0777 -0.0037
15 12 5 0.4070 -0.0024
15 12 7 0.5573 0.0009
15 12 9 0.4444 -0.0003
15 12 11 0.1521 -0.0038
15 12 13 -0.1161 -0.0020
15 12 15 -0.1058 0.0019
15 12 17 0.1145 0.0017
15 13 0 -1.3350 0.0050
15 13 2 -0.8207 0.0038
15 13 4 -0.0606 0.0004
15 13 6 -0.1571 -0.0008
15 13 8 -0.7154 0.0003
15 13 10 -0.5605 -0.0001
15 13 12 0.0960 -0.0028
15 13 14 0.1182 -0.0052
15 13 16 -0.3722 -0.0053
15 14 1 -0.1621 0.0010
15 14 3 0.1643 0.0034
15 14 5 0.4665 0.0026
15 14 7 0.4424 0.0012
15 14 9 0.1364 0.0033
15 14 11 -0.1216 0.0045
15 14 13 -0.0880 -0.0004
15 14 15 0.1064 -0.0051
15 15 0 0.7021 -0.0006
15 15 2 0.1273 -0.0003
15 15 4 -0.6620 -0.0004
15 15 6 -0.4926 -0.0013
15 15 8 0.1455 -0.0011
15 15 10 0.2456 0.0010
15 15 12 0.0203 0.0028
15 15 14 0.0869 0.0024
15 16 1 0.1134 -0.0015
15 16 3 -0.0296 -0.0000
15 16 5 -0.1276 0.0007
15 16 7 -0.0969 0.0002
15 16 9 -0.0071 -0.0023
15 16 11 0.0715 -0.0031
15 16 13 0.1260 0.0011
15 17 0 -0.4216 0.0019
15 17 2 -0.1041 0.0003
15 17 4 0.1680 -0.0008
15 17 6 -0.1766 -0.0010
15 17 8 -0.4232 -0.0011
15 17 10 -0.1469 -0.0004
15 18 1 -0.0917 0.0010
15 18 3 0.1587 -0.0020
15 18 5 0.2860 -0.0016
15 18 7 0.1329 -0.0005
15 18 9 -0.1107 0.0008
15 19 0 -0.0995 0.0004
15 19 2 -0.2250 -0.0003
15 19 4 -0.1696 -0.0007
16 0 0 -0.3342 0.0035
16 0 2 -0.6290 0.0044
16 0 4 -0.7706 0.0073
16 0 6 -0.1890 0.0105
16 0 8 0.1667 0.0096
16 0 10 -0.3016 0.0067
16 0 12 -0.7303 0.0060
16 0 14 -0.4952 0.0056
16 0 16 -0.0580 0.0045
16 0 18 0.2054 0.0042
16 0 20 0.3968 0.0036
16 0 22 0.4596 0.0017
16 1 1 -0.5967 0.0015
16 1 3 -0.1607 -0.0003
16 1 5 -0.1892 -0.0053
16 1 7 -0.6797 -0.0093
16 1 9 -0.8974 -0.0036
16 1 11 -0.6191 0.0034
16 1 13 -0.0710 0.0010
16 1 15 0.3374 -0.0044
16 1 17 0.2533 -0.0044
16 1 19 0.0383 -0.0018
16 1 21 0.2199 -0.0008
16 2 0 -1.4277 -0.0041
16 2 2 -0.9422 -0.0062
16 2 4 -0.3364 -0.0052
16 2 6 -0.4367 -0.0037
16 2 8 -0.5287 -0.0025
16 2 10 -0.0626 -0.0017
16 2 12 0.2689 -0.0030
16 2 14 0.1027 -0.0055
16 2 16 0.0041 -0.0062
16 2 18 0.1527 -0.0049
16 2 20 0.1655 -0.0033
16 2 22 0.0559 -0.0017
16 3 1 -1.0015 -0.0008
16 3 3 -1.1379 0.0034
16 3 5 -0.6945 0.0073
16 3 7 0.1155 0.0114
16 3 9 0.4631 0.0092
16 3 11 0.2040 0.0031
16 3 13 -0.2579 0.0019
16 3 15 -0.4520 0.0053
16 3 17 -0.1574 0.0056
16 3 19 0.1718 0.0022
16 3 21 0.0738 0.0004
16 4 0 -0.5722 0.0001
16 4 2 -0.7019 0.0034
16 4 4 -0.5762 0.0033
16 4 6 0.0282 0.0034
16 4 8 0.1878 0.0047
16 4 10 -0.3447 0.0044
16 4 12 -0.5217 0.0044
16 4 14 -0.0187 0.0061
16 4 16 0.3046 0.0064
16 4 18 0.1996 0.0042
16 4 20 0.2215 0.0025
16 5 1 0.5069 0.0018
16 5 3 0.3399 -0.0009
16 5 5 -0.3148 -0.0015
16 5 7 -0.8278 -0.0036
16 5 9 -0.4348 -0.0044
16 5 11 0.3976 -0.0027
16 5 13 0.7414 -0.0021
16 5 15 0.3256 -0.0033
16 5 17 -0.3995 -0.0016
16 5 19 -0.6699 0.0030
16 5 21 -0.3138 0.0041
16 6 0 0.3266 -0.0024
16 6 2 0.3983 -0.0003
16 6 4 0.2627 0.0030
16 6 6 -0.1697 0.0022
16 6 8 -0.2168 -0.0017
16 6 10 0.1080 -0.0033
16 6 12 -0.0863 -0.0038
16 6 14 -0.7136 -0.0052
16 6 16 -0.7622 -0.0040
16 6 18 -0.2773 -0.0005
16 6 20 -0.1359 0.0005
16 7 1 -0.2811 -0.0018
16 7 3 -0.3190 -0.0022
16 7 5 0.1943 -0.0030
16 7 7 0.6536 -0.0008
16 7 9 0.1775 0.0026
16 7 11 -0.6455 0.0035
16 7 13 -0.8235 0.0022
16 7 15 -0.3765 0.0004
16 7 17 0.0788 -0.0022
16 7 19 0.0924 -0.0045
16 8 0 0.2564 0.0021
16 8 2 0.4060 -0.0007
16 8 4 0.7806 -0.0007
16 8 6 0.9071 0.0030
16 8 8 0.2636 0.0050
16 8 10 -0.6045 0.0023
16 8 12 -0.5870 0.0007
16 8 14 0.1515 0.0026
16 8 16 0.4935 0.0025
16 8 18 0.3213 -0.0000
16 8 20 0.2669 -0.0003
16 9 1 -0.0278 0.0003
16 9 3 -0.1605 0.0011
16 9 5 -0.9299 0.0016
16 9 7 -1.2662 0.0001
16 9 9 -0.1569 -0.0018
16 9 11 1.0870 -0.0015
16 9 13 0.9690 0.0009
16 9 15 0.0058 0.0035
16 9 17 -0.5847 0.0049
16 9 19 -0.4013 0.0040
16 10 0 0.5701 -0.0003
16 10 2 0.2978 0.0026
16 10 4 -0.2902 0.0008
16 10 6 -0.6196 -0.0048
16 10 8 -0.3291 -0.0068
16 10 10 0.1466 -0.0031
16 10 12 0.1599 -0.0003
16 10 14 -0.0810 -0.0007
16 10 16 -0.0240 0.0002
16 10 18 0.0926 0.0021
16 11 1 -0.9120 0.0010
16 11 3 -1.1164 0.0013
16 11 5 -0.3799 0.0015
16 11 7 0.3616 0.0016
16 11 9 -0.2664 0.0002
16 11 11 -1.1291 -0.0021
16 11 13 -0.9244 -0.0032
16 11 15 -0.3795 -0.0025
16 11 17 -0.2668 -0.0007
16 12 0 0.2764 -0.0030
16 12 2 0.5210 -0.0024
16 12 4 0.9676 0.0016
16 12 6 1.0537 0.0059
16 12 8 0.5747 0.0052
16 12 10 -0.0482 -0.0000
16 12 12 -0.3246 -0.0025
16 12 14 -0.3122 -0.0003
16 12 16 -0.2496 0.0014
16 13 1 1.0439 -0.0002
16 13 3 1.0472 -0.0011
16 13 5 -0.0363 -0.0019
16 13 7 -0.9646 -0.0022
16 13 9 -0.2364 -0.0001
16 13 11 0.7049 0.0023
16 13 13 0.4174 0.0014
16 13 15 -0.1587 -0.0014
16 14 0 0.1029 -0.0023
16 14 2 0.1529 -0.0018
16 14 4 0.2397 -0.0004
16 14 6 0.2614 -0.0005
16 14 8 0.1803 -0.0008
16 14 10 0.0299 0.0006
16 14 12 -0.0554 0.0018
16 14 14 0.0624 0.0007
16 15 1 -0.2169 -0.0009
16 15 3 -0.7433 -0.0020
16 15 5 -0.2750 -0.0016
16 15 7 0.4961 -0.0001
16 15 9 0.2081 -0.0006
16 15 11 -0.2066 -0.0013
16 15 13 0.0466 0.0009
16 16 0 0.9747 0.0026
16 16 2 0.7162 0.0028
16 16 4 0.1992 0.0001
16 16 6 -0.1658 -0.0013
16 16 8 -0.2573 -0.0003
16 16 10 -0.1671 -0.0003
16 16 12 -0.0301 -0.0013
16 17 1 0.0775 0.0007
16 17 3 0.4613 0.0032
16 17 5 0.1075 0.0031
16 17 7 -0.3993 0.0013
16 17 9 -0.1068 0.0012
16 18 0 -0.9263 -0.0031
16 18 2 -0.5757 -0.0023
16 18 4 0.0904 0.0011
16 18 6 0.4909 0.0017
16 19 1 0.0824 -0.0008
17 1 0 0.1714 0.0016
17 1 2 0.1078 0.0016
17 1 4 -0.0022 0.0051
17 1 6 -0.0481 0.0076
17 1 8 -0.0423 0.0004
17 1 10 -0.0254 -0.0069
17 1 12 0.0338 -0.0021
17 1 14 0.1098 0.0029
17 1 16 0.0774 -0.0012
17 1 18 -0.0623 -0.0010
17 1 20 -0.1371 0.0048
17 2 1 0.4182 -0.0002
17 2 3 0.4643 -0.0004
17 2 5 0.1149 -0.0026
17 2 7 -0.3937 -0.0054
17 2 9 -0.3220 -0.0041
17 2 11 0.2182 0.0027
17 2 13 0.4261 0.0063
17 2 15 0.2353 0.0005
17 2 17 0.1564 -0.0048
17 2 19 0.1383 -0.0014
17 2 21 -0.0579 0.0025
17 3 0 1.1840 -0.0038
17 3 2 1.0268 -0.0011
17 3 4 0.6291 -0.0013
17 3 6 0.2659 -0.0041
17 3 8 0.2853 -0.0014
17 3 10 0.6226 0.0030
17 3 12 0.7146 0.0000
17 3 14 0.2886 -0.0022
17 3 16 -0.1856 0.0030
17 3 18 -0.2814 0.0040
17 3 20 -0.2310 -0.0014
17 4 1 -0.2748 -0.0009
17 4 3 -0.2661 -0.0010
17 4 5 0.3394 0.0022
17 4 7 1.0708 0.0036
17 4 9 0.7563 0.0003
17 4 11 -0.3096 -0.0050
17 4 13 -0.7001 -0.0049
17 4 15 -0.3012 0.0020
17 4 17 -0.0919 0.0058
17 4 19 -0.1075 0.0011
17 4 21 0.0943 -0.0030
17 5 0 0.4653 0.0064
17 5 2 0.4289 -0.0001
17 5 4 0.3905 -0.0056
17 5 6 0.3898 -0.0047
17 5 8 0.2373 -0.0027
17 5 10 -0.1323 -0.0019
17 5 12 -0.2663 0.0005
17 5 14 0.1147 0.0002
17 5 16 0.4006 -0.0050
17 5 18 0.0546 -0.0056
17 5 20 -0.3932 -0.0007
17 6 1 1.1173 0.0038
17 6 3 1.4712 0.0051
17 6 5 1.1286 0.0012
17 6 7 0.1341 -0.0011
17 6 9 -0.2235 0.0009
17 6 11 0.2558 0.0034
17 6 13 0.4376 0.0021
17 6 15 0.1485 -0.0030
17 6 17 0.1631 -0.0054
17 6 19 0.2870 -0.0019
17 7 0 -0.5721 -0.0050
17 7 2 -0.6017 -0.0013
17 7 4 -0.6525 0.0018
17 7 6 -0.6046 0.0006
17 7 8 -0.1922 -0.0010
17 7 10 0.6260 -0.0001
17 7 12 1.0882 0.0008
17 7 14 0.5175 0.0017
17 7 16 -0.3041 0.0029
17 7 18 -0.2336 0.0008
17 7 20 0.3512 -0.0028
17 8 1 -0.0662 -0.0033
17 8 3 -0.4759 -0.0044
17 8 5 -0.4173 -0.0021
17 8 7 0.1772 -0.0014
17 8 9 0.3211 -0.0022
17 8 11 -0.1169 -0.0018
17 8 13 -0.0879 -0.0003
17 8 15 0.5265 0.0018
17 8 17 0.7440 0.0024
17 8 19 0.4600 -0.0004
17 9 0 -1.5638 0.0020
17 9 2 -1.5246 -0.0008
17 9 4 -1.2732 -0.0016
17 9 6 -0.6543 0.0010
17 9 8 -0.0602 0.0032
17 9 10 -0.1215 0.0026
17 9 12 -0.4485 0.0011
17 9 14 -0.1130 0.0001
17 9 16 0.4968 0.0001
17 9 18 0.3518 0.0019
17 10 1 -0.5051 0.0008
17 10 3 0.4198 0.0012
17 10 5 1.0719 0.0014
17 10 7 0.7917 0.0027
17 10 9 0.2903 0.0024
17 10 11 0.1956 0.0008
17 10 13 0.0855 0.0010
17 10 15 -0.2384 0.0013
17 10 17 -0.2749 0.0003
17 11 0 0.4062 0.0023
17 11 2 0.4910 0.0032
17 11 4 0.4612 0.0009
17 11 6 -0.0143 -0.0014
17 11 8 -0.4534 -0.0009
17 11 10 -0.1019 0.0006
17 11 12 0.5214 -0.0002
17 11 14 0.2616 -0.0029
17 11 16 -0.5282 -0.0045
17 12 1 0.5578 -0.0000
17 12 3 0.1930 0.0010
17 12 5 0.0040 0.0004
17 12 7 0.1756 -0.0004
17 12 9 0.1878 0.0015
17 12 11 -0.1434 0.0029
17 12 13 -0.1750 -0.0003
17 12 15 0.3037 -0.0035
17 13 0 -0.0982 -0.0011
17 13 2 -0.4575 -0.0025
17 13 4 -0.8507 -0.0017
17 13 6 -0.3846 -0.0009
17 13 8 0.4674 -0.0012
17 13 10 0.6311 -0.0008
17 13 12 0.2646 0.0016
17 13 14 0.2523 0.0036
17 14 1 0.0311 0.0005
17 14 3 0.2897 0.0007
17 14 5 0.3674 0.0012
17 14 7 0.1180 0.0007
17 14 9 -0.0256 -0.0022
17 14 11 0.1807 -0.0033
17 14 13 0.3737 0.0006
17 15 0 -1.0632 0.0018
17 15 2 -0.6289 0.0007
17 15 4 -0.0784 -0.0006
17 15 6 -0.2573 -0.0001
17 15 8 -0.6097 0.0014
17 15 10 -0.3928 0.0023
17 15 12 -0.0518 0.0012
17 16 1 -0.7094 -0.0003
17 16 3 -0.4335 -0.0022
17 16 5 -0.0170 -0.0018
17 16 7 0.2176 -0.0003
17 16 9 0.0563 0.0017
17 16 11 -0.2198 0.0019
17 17 0 0.3594 0.0002
17 17 2 -0.0146 0.0014
17 17 4 -0.4179 0.0012
17 17 6 -0.1583 0.0009
17 17 8 0.1678 0.0013
17 18 1 0.2317 0.0011
17 18 3 0.1078 0.0025
17 18 5 -0.0405 -0.0004
18 0 0 -0.7597 -0.0069
18 0 2 -0.4942 -0.0068
18 0 4 -0.2019 -0.0048
18 0 6 -0.3254 -0.0016
18 0 8 -0.3303 -0.0002
18 0 10 0.0951 -0.0020
18 0 12 0.3191 -0.0040
18 0 14 0.0685 -0.0035
18 0 16 -0.0594 -0.0027
18 0 18 0.1162 -0.0030
18 0 20 0.1179 -0.0023
18 1 1 0.3472 -0.0049
18 1 3 -0.3481 -0.0059
18 1 5 -0.3208 -0.0027
18 1 7 0.4590 0.0012
18 1 9 0.8312 -0.0015
18 1 11 0.5116 -0.0051
18 1 13 -0.0789 -0.0028
18 1 15 -0.5827 0.0004
18 1 17 -0.6358 0.0002
18 1 19 -0.3212 -0.0003
18 1 21 -0.1921 -0.0002
18 2 0 -0.4749 0.0051
18 2 2 -0.5155 0.0046
18 2 4 -0.3314 0.0027
18 2 6 0.1099 0.0003
18 2 8 0.0627 -0.0006
18 2 10 -0.5797 0.0008
18 2 12 -0.8403 0.0026
18 2 14 -0.3782 0.0027
18 2 16 0.0206 0.0016
18 2 18 0.0444 0.0012
18 2 20 0.1665 0.0011
18 3 1 0.6626 0.0032
18 3 3 0.8627 0.0026
18 3 5 0.3177 0.0020
18 3 7 -0.5575 -0.0003
18 3 9 -0.6337 0.0012
18 3 11 -0.0686 0.0038
18 3 13 0.3689 0.0011
18 3 15 0.4560 -0.0034
18 3 17 0.2283 -0.0026
18 3 19 -0.0921 0.0010
18 4 0 0.2093 -0.0018
18 4 2 0.3005 0.0005
18 4 4 0.2394 0.0035
18 4 6 -0.0878 0.0047
18 4 8 -0.0732 0.0034
18 4 10 0.2816 0.0012
18 4 12 0.1621 -0.0012
18 4 14 -0.3440 -0.0023
18 4 16 -0.2908 -0.0010
18 4 18 0.2170 0.0004
18 4 20 0.2694 0.0001
18 5 1 -1.2814 -0.0035
18 5 3 -1.3586 -0.0059
18 5 5 -0.7350 -0.0061
18 5 7 0.0265 -0.0019
18 5 9 -0.0903 0.0002
18 5 11 -0.6043 -0.0011
18 5 13 -0.6452 -0.0003
18 5 15 -0.3335 0.0016
18 5 17 -0.0439 -0.0003
18 5 19 0.1433 -0.0033
18 6 0 0.1916 -0.0002
18 6 2 0.2836 -0.0014
18 6 4 0.5706 -0.0017
18 6 6 0.6793 -0.0003
18 6 8 0.0573 0.0000
18 6 10 -0.7731 -0.0015
18 6 12 -0.6638 -0.0012
18 6 14 0.1408 0.0007
18 6 16 0.3817 0.0008
18 6 18 0.0413 0.0000
18 7 1 -0.4673 0.0025
18 7 3 -0.7381 0.0054
18 7 5 -1.5344 0.0052
18 7 7 -1.7198 0.0012
18 7 9 -0.4297 -0.0008
18 7 11 0.9425 0.0003
18 7 13 0.9405 0.0002
18 7 15 0.1284 -0.0001
18 7 17 -0.3610 0.0027
18 7 19 -0.2989 0.0047
18 8 0 0.3318 0.0005
18 8 2 0.1552 0.0025
18 8 4 -0.2373 0.0018
18 8 6 -0.4242 -0.0017
18 8 8 -0.1132 -0.0029
18 8 10 0.2157 -0.0004
18 8 12 -0.0915 0.0006
18 8 14 -0.5926 -0.0004
18 8 16 -0.4210 0.0004
18 8 18 0.0643 0.0014
18 9 1 -0.1266 -0.0011
18 9 3 -0.1451 -0.0030
18 9 5 0.4473 -0.0013
18 9 7 0.6458 0.0019
18 9 9 -0.4973 0.0011
18 9 11 -1.5717 -0.0022
18 9 13 -1.2597 -0.0025
18 9 15 -0.4358 -0.0011
18 9 17 -0.1501 -0.0011
18 10 0 0.7149 -0.0024
18 10 2 0.9908 -0.0022
18 10 4 1.3712 0.0004
18 10 6 1.1632 0.0036
18 10 8 0.3549 0.0026
18 10 10 -0.3977 -0.0014
18 10 12 -0.5479 -0.0023
18 10 14 -0.2941 0.0000
18 10 16 -0.1544 0.0009
18 11 1 1.5042 0.0006
18 11 3 1.0476 0.0002
18 11 5 -0.2893 -0.0027
18 11 7 -0.9880 -0.0053
18 11 9 0.1545 -0.0029
18 11 11 1.3650 0.0010
18 11 13 0.9916 0.0008
18 11 15 0.0087 -0.0014
18 12 0 0.8349 0.0013
18 12 2 0.5975 0.0006
18 12 4 0.2755 -0.0001
18 12 6 0.2246 -0.0015
18 12 8 0.1644 -0.0020
18 12 10 -0.0271 -0.0010
18 12 12 -0.0555 -0.0007
18 12 14 0.1528 -0.0014
18 13 1 -1.6899 -0.0006
18 13 3 -1.7533 -0.0011
18 13 5 -0.7995 0.0001
18 13 7 0.1538 0.0020
18 13 9 -0.2395 0.0005
18 13 11 -0.8228 -0.0019
18 13 13 -0.5135 -0.0001
18 14 0 0.2299 -0.0006
18 14 2 0.3180 0.0015
18 14 4 0.2457 0.0007
18 14 6 -0.1117 -0.0009
18 14 8 -0.2347 -0.0008
18 14 10 -0.0979 -0.0002
18 14 12 -0.1502 0.0003
18 15 1 0.8630 -0.0008
18 15 3 1.0007 0.0016
18 15 5 0.2463 0.0024
18 15 7 -0.5424 0.0007
18 15 9 -0.2276 0.0004
18 15 11 0.1521 0.0012
18 16 0 -0.6506 -0.0026
18 16 2 -0.4835 -0.0045
18 16 4 0.0730 -0.0015
18 16 6 0.6483 0.0013
18 16 8 0.5701 0.0001
18 17 1 0.1386 0.0017
18 17 3 -0.3888 -0.0012
18 17 5 -0.3254 -0.0021
19 1 0 0.8681 -0.0015
19 1 2 0.7420 0.0013
19 1 4 0.5113 0.0003
19 1 6 0.3993 0.0015
19 1 8 0.4199 0.0066
19 1 10 0.4355 0.0050
19 1 12 0.3469 -0.0020
19 1 14 0.1431 0.0007
19 1 16 -0.1028 0.0078
19 1 18 -0.2694 0.0035
19 1 20 -0.3090 -0.0040
19 2 1 -0.2205 0.0011
19 2 3 -0.2715 0.0014
19 2 5 0.2067 0.0073
19 2 7 0.8674 0.0106
19 2 9 0.7437 0.0045
19 2 11 0.0113 -0.0041
19 2 13 -0.3079 -0.0038
19 2 15 -0.1064 0.0040
19 2 17 0.0071 0.0073
19 2 19 0.0111 0.0023
19 3 0 -0.3164 0.0036
19 3 2 -0.2948 -0.0004
19 3 4 -0.3617 -0.0027
19 3 6 -0.5629 -0.0039
19 3 8 -0.6065 -0.0054
19 3 10 -0.3200 -0.0016
19 3 12 0.0791 0.0039
19 3 14 0.3310 -0.0002
19 3 16 0.3581 -0.0077
19 3 18 0.1977 -0.0043
19 3 20 0.0237 0.0024
19 4 1 1.0505 -0.0001
19 4 3 1.4414 0.0043
19 4 5 0.9474 0.0002
19 4 7 -0.2072 -0.0044
19 4 9 -0.4267 -0.0012
19 4 11 0.3287 0.0049
19 4 13 0.6234 0.0045
19 4 15 0.2697 -0.0015
19 4 17 0.1562 -0.0039
19 4 19 0.1956 -0.0004
19 5 0 -0.9844 -0.0041
19 5 2 -1.1194 -0.0020
19 5 4 -1.1214 0.0003
19 5 6 -0.5453 0.0013
19 5 8 0.2876 0.0015
19 5 10 0.7900 -0.0008
19 5 12 0.7389 -0.0025
19 5 14 0.2611 0.0020
19 5 16 -0.2179 0.0067
19 5 18 -0.2443 0.0028
19 6 1 -0.4768 -0.0011
19 6 3 -0.8190 -0.0055
19 6 5 -0.2398 -0.0028
19 6 7 0.9411 0.0008
19 6 9 0.9521 -0.0003
19 6 11 -0.1900 -0.0031
19 6 13 -0.6587 -0.0021
19 6 15 -0.1198 0.0014
19 6 17 0.1508 0.0019
19 6 19 -0.0482 -0.0016
19 7 0 -0.5509 0.0025
19 7 2 -0.3096 0.0011
19 7 4 0.0019 -0.0003
19 7 6 -0.0850 0.0005
19 7 8 -0.3592 0.0023
19 7 10 -0.4564 0.0041
19 7 12 -0.2756 0.0036
19 7 14 0.1258 -0.0006
19 7 16 0.3874 -0.0032
19 7 18 0.1253 0.0001
19 8 1 0.1403 0.0012
19 8 3 1.1584 0.0051
19 8 5 1.4443 0.0040
19 8 7 0.5440 0.0017
19 8 9 -0.0100 0.0015
19 8 11 0.3893 0.0027
19 8 13 0.5043 0.0031
19 8 15 -0.0595 0.0015
19 8 17 -0.2535 0.0003
19 9 0 1.3439 0.0008
19 9 2 0.9275 0.0009
19 9 4 0.1908 -0.0005
19 9 6 -0.0946 -0.0022
19 9 8 0.2067 -0.0020
19 9 10 0.7258 -0.0010
19 9 12 0.8897 -0.0007
19 9 14 0.3555 -0.0007
19 9 16 -0.3486 -0.0013
19 10 1 0.8771 -0.0000
19 10 3 0.1463 -0.0018
19 10 5 -0.0804 -0.0019
19 10 7 0.4976 -0.0010
19 10 9 0.6530 0.0001
19 10 11 -0.0413 0.0001
19 10 13 -0.2940 -0.0017
19 10 15 0.3990 -0.0025
19 11 0 -2.7390 -0.0012
19 11 2 -2.4405 -0.0028
19 11 4 -1.6830 -0.0012
19 11 6 -0.7647 0.0010
19 11 8 -0.0551 0.0010
19 11 10 0.1813 0.0005
19 11 12 0.1802 0.0015
19 11 14 0.3579 0.0026
19 12 1 -0.7923 -0.0000
19 12 3 0.1237 0.0015
19 12 5 0.6825 0.0024
19 12 7 0.2971 0.0024
19 12 9 -0.0689 0.0008
19 12 11 0.2806 0.0004
19 12 13 0.5762 0.0026
19 13 0 -0.0748 0.0016
19 13 2 -0.0407 0.0018
19 13 4 -0.1328 0.0002
19 13 6 -0.4691 0.0001
19 13 8 -0.6431 0.0026
19 13 10 -0.3520 0.0040
19 13 12 -0.0403 0.0018
19 14 1 -0.4344 -0.0008
19 14 3 -0.5739 -0.0025
19 14 5 -0.3579 -0.0027
19 14 7 0.1599 -0.0015
19 14 9 0.2372 0.0006
19 14 11 -0.2385 0.0012
19 15 0 0.6641 0.0009
19 15 2 0.3021 0.0023
19 15 4 -0.1775 0.0025
19 15 6 -0.0655 0.0010
19 15 8 0.2881 -0.0012
19 15 10 0.3314 -0.0028
19 16 1 0.6638 0.0018
19 16 3 0.7197 0.0035
19 16 5 0.5021 0.0019
19 16 7 0.1327 -0.0004
19 17 0 -0.6891 0.0000
19 17 2 -0.3924 -0.0028
20 0 0 -0.7314 0.0034
20 0 2 -0.5317 0.0035
20 0 4 -0.0456 0.0017
20 0 6 0.3324 -0.0011
20 0 8 0.1210 -0.0012
20 0 10 -0.5468 0.0011
20 0 12 -0.8140 0.0017
20 0 14 -0.3311 0.0002
20 0 16 0.1646 -0.0006
20 0 18 0.1799 -0.0006
20 1 1 -0.4333 0.0014
20 1 3 0.1529 0.0031
20 1 5 0.0508 0.0043
20 1 7 -0.6325 0.0050
20 1 9 -0.8055 0.0066
20 1 11 -0.4115 0.0056
20 1 13 0.1001 0.0016
20 1 15 0.6144 -0.0004
20 1 17 0.8050 0.0004
20 1 19 0.4623 0.0009
20 2 0 0.5401 -0.0027
20 2 2 0.4751 -0.0007
20 2 4 0.2457 0.0025
20 2 6 -0.0180 0.0060
20 2 8 0.0453 0.0065
20 2 10 0.3913 0.0039
20 2 12 0.4111 0.0018
20 2 14 0.0046 0.0024
20 2 16 -0.1238 0.0033
20 2 18 0.1852 0.0025
20 3 1 -1.2178 -0.0032
20 3 3 -1.5417 -0.0083
20 3 5 -1.1307 -0.0100
20 3 7 -0.2994 -0.0073
20 3 9 -0.0652 -0.0057
20 3 11 -0.2043 -0.0049
20 3 13 -0.2191 -0.0018
20 3 15 -0.3200 0.0004
20 3 17 -0.4257 -0.0008
20 3 19 -0.1683 -0.0018
20 4 0 -0.1847 0.0002
20 4 2 -0.0189 -0.0008
20 4 4 0.3519 -0.0022
20 4 6 0.4725 -0.0040
20 4 8 -0.0914 -0.0053
20 4 10 -0.9099 -0.0049
20 4 12 -0.9933 -0.0038
20 4 14 -0.3576 -0.0039
20 4 16 -0.0292 -0.0042
20 4 18 -0.2297 -0.0027
20 5 1 0.6891 0.0026
20 5 3 0.3998 0.0066
20 5 5 -0.5263 0.0072
20 5 7 -1.0725 0.0040
20 5 9 -0.3672 0.0027
20 5 11 0.4705 0.0026
20 5 13 0.4009 -0.0004
20 5 15 0.0562 -0.0022
20 5 17 0.0130 0.0008
20 6 0 0.5250 0.0018
20 6 2 0.4044 0.0020
20 6 4 0.1235 0.0018
20 6 6 -0.0238 0.0014
20 6 8 0.2033 0.0015
20 6 10 0.4296 0.0016
20 6 12 0.0791 0.0013
20 6 14 -0.4566 0.0017
20 6 16 -0.3062 0.0025
20 6 18 0.2471 0.0014
20 7 1 0.1859 -0.0020
20 7 3 0.1607 -0.0057
20 7 5 0.5751 -0.0043
20 7 7 0.5361 -0.0004
20 7 9 -0.5849 -0.0010
20 7 11 -1.3531 -0.0035
20 7 13 -0.8050 -0.0020
20 7 15 -0.0911 -0.0001
20 7 17 -0.0706 -0.0013
20 8 0 0.9386 -0.0027
20 8 2 1.1245 -0.0012
20 8 4 1.3303 -0.0000
20 8 6 0.9986 -0.0001
20 8 8 0.1449 -0.0020
20 8 10 -0.5490 -0.0037
20 8 12 -0.4909 -0.0033
20 8 14 -0.0194 -0.0020
20 8 16 0.0976 -0.0012
20 9 1 -0.0137 0.0009
20 9 3 -0.5396 0.0017
20 9 5 -1.5812 -0.0014
20 9 7 -1.6358 -0.0046
20 9 9 0.0250 -0.0022
20 9 11 1.3992 0.0013
20 9 13 0.9899 -0.0003
20 9 15 0.0125 -0.0025
20 10 0 0.6178 0.0022
20 10 2 0.3997 0.0011
20 10 4 0.1552 0.0008
20 10 6 0.2426 0.0010
20 10 8 0.2995 0.0012
20 10 10 0.0729 0.0008
20 10 12 -0.1673 0.0001
20 10 14 -0.1319 0.0000
20 11 1 -1.7727 -0.0005
20 11 3 -1.5656 -0.0008
20 11 5 -0.6232 0.0014
20 11 7 -0.0572 0.0035
20 11 9 -0.8133 0.0008
20 11 11 -1.4860 -0.0021
20 11 13 -0.9636 0.0000
20 12 0 0.0354 -0.0032
20 12 2 0.2760 -0.0007
20 12 4 0.3911 -0.0010
20 12 6 -0.0398 -0.0030
20 12 8 -0.3480 -0.0034
20 12 10 -0.3011 -0.0015
20 12 12 -0.3630 0.0004
20 13 1 2.3677 -0.0006
20 13 3 1.9432 0.0007
20 13 5 0.6369 0.0008
20 13 7 -0.3718 -0.0011
20 13 9 0.0006 -0.0012
20 13 11 0.5713 -0.0006
20 14 0 0.4728 0.0007
20 14 2 0.3730 -0.0021
20 14 4 0.5299 -0.0004
20 14 6 0.9449 0.0026
20 14 8 0.7028 0.0021
20 14 10 -0.0049 -0.0010
20 15 1 -0.7162 0.0027
20 15 3 -1.0016 0.0002
20 15 5 -0.6240 -0.0020
20 15 7 0.0067 -0.0008
20 16 0 0.7370 0.0001
20 16 2 0.7758 0.0037
20 16 4 0.4747 0.0022
21 1 0 -0.4998 0.0008
21 1 2 -0.4873 -0.0034
21 1 4 -0.5600 -0.0056
21 1 6 -0.7054 -0.0100
21 1 8 -0.5963 -0.0121
21 1 10 -0.1519 -0.0033
21 1 12 0.2332 0.0042
21 1 14 0.2885 -0.0030
21 1 16 0.1732 -0.0101
21 1 18 0.0799 -0.0033
21 2 1 0.5824 0.0010
21 2 3 0.8477 0.0029
21 2 5 0.5757 -0.0027
21 2 7 -0.1385 -0.0068
21 2 9 -0.3708 -0.0040
21 2 11 -0.0488 0.0006
21 2 13 0.0986 0.0015
21 2 15 -0.0384 -0.0013
21 2 17 -0.0732 -0.0038
21 3 0 0.0282 -0.0006
21 3 2 -0.1945 0.0007
21 3 4 -0.2682 0.0015
21 3 6 0.3250 0.0045
21 3 8 0.8672 0.0059
21 3 10 0.6876 -0.0004
21 3 12 0.2059 -0.0043
21 3 14 -0.0800 0.0035
21 3 16 -0.2624 0.0095
21 3 18 -0.3564 0.0029
21 4 1 -0.4718 0.0006
21 4 3 -0.6749 -0.0024
21 4 5 -0.0167 0.0004
21 4 7 1.1077 0.0029
21 4 9 1.1332 0.0010
21 4 11 0.1181 -0.0017
21 4 13 -0.4381 -0.0016
21 4 15 -0.2325 0.0005
21 4 17 -0.1000 0.0016
21 5 0 0.2388 0.0002
21 5 2 0.4998 0.0009
21 5 4 0.5176 0.0011
21 5 6 -0.3188 -0.0002
21 5 8 -0.9707 -0.0003
21 5 10 -0.5657 0.0041
21 5 12 0.1745 0.0053
21 5 14 0.4183 -0.0016
21 5 16 0.3139 -0.0056
21 6 1 0.6017 -0.0000
21 6 3 1.3662 0.0045
21 6 5 1.2885 0.0032
21 6 7 0.2538 0.0001
21 6 9 -0.1165 -0.0002
21 6 11 0.4931 0.0017
21 6 13 0.7252 0.0033
21 6 15 0.2849 0.0028
21 6 17 0.1228 0.0014
21 7 0 -0.2124 0.0013
21 7 2 -0.7706 -0.0006
21 7 4 -1.3251 -0.0023
21 7 6 -0.5943 -0.0017
21 7 8 0.6236 -0.0002
21 7 10 1.0047 -0.0011
21 7 12 0.6374 -0.0013
21 7 14 0.1971 0.0014
21 7 16 -0.1013 0.0016
21 8 1 0.1978 0.0006
21 8 3 -0.2271 -0.0019
21 8 5 0.0677 -0.0011
21 8 7 0.9834 0.0011
21 8 9 1.0148 0.0024
21 8 11 -0.0076 0.0020
21 8 13 -0.4753 0.0003
21 8 15 0.0856 -0.0006
21 9 0 -3.3265 -0.0015
21 9 2 -2.5636 -0.0019
21 9 4 -1.2908 0.0002
21 9 6 -0.8427 0.0019
21 9 8 -0.9020 0.0017
21 9 10 -0.5698 0.0019
21 9 12 0.0378 0.0024
21 9 14 0.3446 0.0015
21 10 1 -0.6745 -0.0011
21 10 3 0.2516 0.0009
21 10 5 0.7007 0.0013
21 10 7 0.1561 0.0009
21 10 9 -0.2182 0.0003
21 10 11 0.2109 0.0007
21 10 13 0.4403 0.0022
21 11 0 2.2488 0.0025
21 11 2 1.5697 0.0030
21 11 4 0.3405 0.0006
21 11 6 -0.1898 -0.0006
21 11 8 0.0563 0.0012
21 11 10 0.3016 0.0022
21 11 12 0.1683 0.0004
21 12 1 0.2094 0.0009
21 12 3 -0.1426 -0.0009
21 12 5 -0.0714 -0.0014
21 12 7 0.5081 -0.0013
21 12 9 0.6073 -0.0004
21 12 11 -0.0730 0.0002
21 13 0 -0.9699 0.0003
21 13 2 -0.7847 0.0007
21 13 4 -0.3719 0.0020
21 13 6 -0.0225 0.0017
21 13 8 0.1463 -0.0008
21 13 10 0.2776 -0.0023
21 14 1 0.2737 0.0002
21 14 3 0.7091 0.0017
21 14 5 0.7815 0.0016
21 14 7 0.2949 0.0013
21 15 0 -0.9960 -0.0007
21 15 2 -0.8443 -0.0042
21 15 4 -0.6049 -0.0046
22 0 0 1.2183 0.0022
22 0 2 0.9846 0.0023
22 0 4 0.4966 0.0032
22 0 6 0.1085 0.0040
22 0 8 0.0555 0.0031
22 0 10 0.3266 0.0020
22 0 12 0.4382 0.0019
22 0 14 0.0518 0.0014
22 0 16 -0.2878 0.0009
22 1 1 0.2676 0.0009
22 1 3 -0.2423 -0.0035
22 1 5 -0.2630 -0.0064
22 1 7 0.1515 -0.0065
22 1 9 0.2640 -0.0047
22 1 11 0.1288 -0.0018
22 1 13 -0.0456 -0.0002
22 1 15 -0.4252 -0.0012
22 1 17 -0.6958 -0.0018
22 2 0 -0.6785 -0.0015
22 2 2 -0.3725 -0.0013
22 2 4 0.2193 -0.0020
22 2 6 0.5055 -0.0036
22 2 8 0.1611 -0.0046
22 2 10 -0.5770 -0.0047
22 2 12 -0.9136 -0.0054
22 2 14 -0.4544 -0.0062
22 2 16 0.0773 -0.0055
22 3 1 0.7564 -0.0003
22 3 3 0.6977 0.0038
22 3 5 0.0714 0.0066
22 3 7 -0.5162 0.0065
22 3 9 -0.3315 0.0051
22 3 11 0.0226 0.0022
22 3 13 0.0317 -0.0012
22 3 15 0.1611 -0.0015
22 3 17 0.4178 0.0007
22 4 0 0.8084 0.0012
22 4 2 0.6654 0.0002
22 4 4 0.3799 -0.0001
22 4 6 0.2134 0.0009
22 4 8 0.3358 0.0017
22 4 10 0.6218 0.0017
22 4 12 0.6094 0.0026
22 4 14 0.2102 0.0045
22 4 16 0.0357 0.0044
22 5 1 -0.8649 -0.0013
22 5 3 -0.8707 -0.0054
22 5 5 -0.4311 -0.0058
22 5 7 -0.2119 -0.0034
22 5 9 -0.6993 -0.0028
22 5 11 -0.8371 -0.0027
22 5 13 -0.1704 -0.0009
22 5 15 0.1851 -0.0007
22 6 0 0.4271 -0.0021
22 6 2 0.5990 0.0007
22 6 4 0.8302 0.0016
22 6 6 0.6771 0.0000
22 6 8 0.0737 -0.0017
22 6 10 -0.5761 -0.0019
22 6 12 -0.6933 -0.0022
22 6 14 -0.2655 -0.0032
22 6 16 0.0265 -0.0025
22 7 1 -0.4404 0.0002
22 7 3 -0.9394 0.0012
22 7 5 -1.7875 -0.0004
22 7 7 -1.6696 -0.0022
22 7 9 -0.1751 -0.0005
22 7 11 0.8381 0.0009
22 7 13 0.3598 -0.0015
22 7 15 -0.2297 -0.0024
22 8 0 0.6274 0.0015
22 8 2 0.4944 -0.0006
22 8 4 0.3556 -0.0004
22 8 6 0.3947 0.0014
22 8 8 0.3424 0.0017
22 8 10 0.0768 -0.0001
22 8 12 -0.2199 -0.0006
22 8 14 -0.3415 0.0010
22 9 1 -0.0454 0.0005
22 9 3 0.0238 0.0003
22 9 5 0.4183 0.0017
22 9 7 0.2242 0.0022
22 9 9 -0.9310 -0.0011
22 9 11 -1.4722 -0.0033
22 9 13 -0.6685 -0.0007
22 10 0 0.3353 -0.0028
22 10 2 0.5345 -0.0003
22 10 4 0.5889 -0.0012
22 10 6 0.1168 -0.0046
22 10 8 -0.2728 -0.0054
22 10 10 -0.2934 -0.0028
22 10 12 -0.2881 -0.0012
22 11 1 1.9506 -0.0009
22 11 3 1.3016 -0.0004
22 11 5 0.0568 -0.0002
22 11 7 -0.5221 -0.0008
22 11 9 0.2415 0.0000
22 11 11 0.9207 -0.0003
22 12 0 0.8293 0.0016
22 12 2 0.6631 -0.0004
22 12 4 0.7179 0.0011
22 12 6 1.1238 0.0045
22 12 8 0.9213 0.0043
22 12 10 0.1679 0.0007
22 13 1 -1.9074 0.0020
22 13 3 -1.8002 0.0008
22 13 5 -1.0917 -0.0016
22 13 7 -0.3462 -0.0014
22 14 0 -0.0290 -0.0019
22 14 2 0.1848 0.0012
22 14 4 0.1412 0.0002
23 1 0 0.1857 0.0005
23 1 2 0.0197 0.0043
23 1 4 -0.1291 0.0054
23 1 6 0.0733 0.0083
23 1 8 0.2861 0.0088
23 1 10 0.1838 0.0014
23 1 12 -0.0070 -0.0021
23 1 14 -0.0764 0.0058
23 1 16 -0.1317 0.0098
23 2 1 -0.3176 -0.0016
23 2 3 -0.3950 -0.0015
23 2 5 -0.0605 0.0009
23 2 7 0.5500 0.0009
23 2 9 0.7372 0.0010
23 2 11 0.4057 0.0024
23 2 13 0.1019 0.0013
23 2 15 0.0397 -0.0002
23 3 0 -0.5105 -0.0019
23 3 2 -0.2774 -0.0026
23 3 4 -0.2967 -0.0015
23 3 6 -1.0267 -0.0027
23 3 8 -1.3241 -0.0031
23 3 10 -0.5155 0.0022
23 3 12 0.3476 0.0037
23 3 14 0.4421 -0.0035
23 4 1 0.4192 0.0019
23 4 3 0.9300 0.0037
23 4 5 0.9060 0.0022
23 4 7 0.2169 0.0012
23 4 9 -0.1578 0.0003
23 4 11 0.0775 -0.0001
23 4 13 0.2585 0.0027
23 4 15 0.1689 0.0047
23 5 0 -0.8604 0.0032
23 5 2 -1.3472 0.0011
23 5 4 -1.5595 -0.0017
23 5 6 -0.3531 -0.0009
23 5 8 0.8647 0.0011
23 5 10 0.7034 -0.0006
23 5 12 0.0113 -0.0011
23 5 14 -0.1696 0.0027
23 6 1 -0.1007 0.0002
23 6 3 -0.1952 0.0000
23 6 5 0.2565 0.0009
23 6 7 0.9903 0.0014
23 6 9 0.9344 0.0026
23 6 11 0.0725 0.0036
23 6 13 -0.4689 0.0014
23 7 0 -1.2040 -0.0018
23 7 2 -0.5214 -0.0013
23 7 4 0.1684 0.0012
23 7 6 -0.5214 0.0017
23 7 8 -1.3195 0.0003
23 7 10 -0.7829 0.0009
23 7 12 0.2020 0.0014
23 7 14 0.3867 0.0001
23 8 1 -0.0419 -0.0009
23 8 3 0.4363 -0.0006
23 8 5 0.5664 -0.0012
23 8 7 0.1386 -0.0016
23 8 9 -0.0705 -0.0025
23 8 11 0.2299 -0.0029
23 8 13 0.3356 -0.0008
23 9 0 2.1215 0.0027
23 9 2 1.1670 0.0032
23 9 4 -0.2209 0.0008
23 9 6 -0.1429 -0.0001
23 9 8 0.7341 0.0016
23 9 10 0.8081 0.0020
23 9 12 0.2191 0.0006
23 10 1 -0.1325 0.0013
23 10 3 -0.0160 0.0009
23 10 5 0.4255 0.0010
23 10 7 0.9671 0.0009
23 10 9 0.9095 0.0019
23 10 11 0.2310 0.0033
23 11 0 -2.9792 -0.0008
23 11 2 -2.2117 -0.0022
23 11 4 -0.9068 -0.0002
23 11 6 -0.4536 0.0014
23 11 8 -0.5748 0.0006
23 12 1 0.0183 -0.0015
23 12 3 0.3322 -0.0013
23 12 5 0.4154 -0.0011
23 12 7 0.0717 0.0001
23 13 0 0.3777 0.0004
23 13 2 -0.0139 -0.0016
23 13 4 -0.6478 -0.0034
24 0 0 -1.1075 -0.0056
24 0 2 -0.7426 -0.0058
24 0 4 -0.0031 -0.0055
24 0 6 0.5293 -0.0034
24 0 8 0.5035 -0.0018
24 0 10 -0.0895 -0.0029
24 0 12 -0.5758 -0.0038
24 0 14 -0.2655 -0.0020
24 1 1 -0.4886 -0.0040
24 1 3 -0.1617 -0.0024
24 1 5 -0.1360 0.0002
24 1 7 -0.3271 0.0017
24 1 9 -0.2593 0.0007
24 1 11 -0.0783 -0.0018
24 1 13 0.0178 -0.0029
24 2 0 1.1771 0.0035
24 2 2 0.9916 0.0017
24 2 4 0.6107 0.0003
24 2 6 0.2704 -0.0009
24 2 8 0.1586 -0.0010
24 2 10 0.4299 0.0010
24 2 12 0.6947 0.0036
24 2 14 0.4039 0.0039
24 3 1 -0.5144 0.0010
24 3 3 -0.7165 -0.0023
24 3 5 -0.5852 -0.0039
24 3 7 -0.3612 -0.0031
24 3 9 -0.4416 -0.0018
24 3 11 -0.3799 -0.0006
24 3 13 -0.0085 -0.0007
24 4 0 -0.1155 -0.0020
24 4 2 0.0748 0.0014
24 4 4 0.4031 0.0032
24 4 6 0.5200 0.0032
24 4 8 0.2473 0.0024
24 4 10 -0.4058 0.0007
24 4 12 -0.8905 -0.0020
24 4 14 -0.6288 -0.0035
24 5 1 0.4741 -0.0009
24 5 3 0.0546 -0.0007
24 5 5 -0.7282 -0.0006
24 5 7 -0.9289 -0.0008
24 5 9 -0.1745 -0.0004
24 5 11 0.3190 -0.0009
24 5 13 -0.0370 -0.0018
24 6 0 0.7517 -0.0003
24 6 2 0.6930 -0.0028
24 6 4 0.6228 -0.0033
24 6 6 0.5300 -0.0025
24 6 8 0.3201 -0.0029
24 6 10 0.2165 -0.0039
24 6 12 0.2599 -0.0024
24 7 1 0.3649 0.0010
24 7 3 0.3413 0.0016
24 7 5 0.4921 0.0021
24 7 7 0.1622 0.0017
24 7 9 -0.7643 -0.0006
24 7 11 -0.9581 -0.0016
24 8 0 0.0540 -0.0012
24 8 2 0.2075 0.0012
24 8 4 0.3207 0.0005
24 8 6 0.1747 -0.0022
24 8 8 0.0833 -0.0020
24 8 10 0.0249 0.0006
24 9 1 0.2509 -0.0018
24 9 3 -0.2570 -0.0022
24 9 5 -1.0308 -0.0011
24 9 7 -0.9898 0.0005
24 9 9 0.1009 0.0020
24 10 0 0.7576 0.0003
24 10 2 0.6535 -0.0006
24 10 4 0.7326 0.0009
24 10 6 1.0064 0.0037
24 10 8 0.7205 0.0030
24 11 1 -1.2109 0.0021
24 11 3 -1.0884 0.0017
24 11 5 -0.6563 -0.0011
24 11 7 -0.4120 -0.0030
24 12 0 -0.0973 -0.0013
24 12 2 0.1223 0.0006
24 12 4 0.1121 -0.0001
25 1 0 -0.4815 -0.0007
25 1 2 -0.4155 -0.0042
25 1 4 -0.4633 -0.0025
25 1 6 -0.7281 -0.0014
25 1 8 -0.7375 -0.0019
25 1 10 -0.3061 -0.0001
25 1 12 0.0707 -0.0006
25 2 1 0.2262 0.0045
25 2 3 0.4548 0.0051
25 2 5 0.5210 0.0040
25 2 7 0.2295 0.0045
25 2 9 -0.1424 0.0019
25 2 11 -0.2690 -0.0015
25 2 13 -0.1737 0.0021
25 3 0 0.1149 0.0033
25 3 2 -0.2857 0.0044
25 3 4 -0.5576 0.0012
25 3 6 0.1046 -0.0005
25 3 8 0.6480 0.0005
25 3 10 0.2409 0.0004
25 3 12 -0.2927 0.0011
25 4 1 -0.1122 -0.0029
25 4 3 -0.1093 -0.0008
25 4 5 0.1085 0.0001
25 4 7 0.5132 -0.0018
25 4 9 0.6952 -0.0005
25 4 11 0.4156 0.0023
25 5 0 -0.2349 -0.0018
25 5 2 0.2034 -0.0027
25 5 4 0.3661 0.0004
25 5 6 -0.6587 0.0021
25 5 8 -1.3532 0.0006
25 5 10 -0.5950 -0.0001
25 5 12 0.3504 -0.0002
25 6 1 -0.0865 0.0012
25 6 3 0.1828 -0.0011
25 6 5 0.4333 -0.0022
25 6 7 0.3980 -0.0010
25 6 9 0.2055 -0.0017
25 6 11 0.1545 -0.0031
25 7 0 0.2984 0.0020
25 7 2 -0.4170 0.0032
25 7 4 -1.1232 0.0012
25 7 6 -0.3041 0.0001
25 7 8 0.7840 0.0021
25 7 10 0.6071 0.0034
25 8 1 -0.4625 0.0002
25 8 3 0.0571 0.0018
25 8 5 0.6024 0.0024
25 8 7 0.8185 0.0014
25 8 9 0.6504 0.0027
25 9 0 -2.2182 -0.0002
25 9 2 -1.4731 -0.0033
25 9 4 -0.4667 -0.0022
25 9 6 -0.6296 -0.0003
25 9 8 -1.1054 -0.0007
25 10 1 0.4728 -0.0005
25 10 3 0.2404 -0.0017
25 10 5 0.0582 -0.0022
25 11 0 1.5182 0.0011
25 11 2 0.7988 0.0019
26 0 0 1.3529 0.0041
26 0 2 1.1700 0.0045
26 0 4 0.7490 0.0041
26 0 6 0.2662 0.0013
26 0 8 -0.0314 -0.0000
26 0 10 0.1644 0.0021
26 1 1 0.8528 0.0016
26 1 3 0.3479 0.0002
26 1 5 0.0101 0.0000
26 1 7 0.0113 0.0013
26 1 9 -0.0121 0.0021
26 1 11 -0.0979 0.0015
26 2 0 -0.8300 -0.0042
26 2 2 -0.5743 -0.0022
26 2 4 -0.0269 -0.0000
26 2 6 0.4644 0.0028
26 2 8 0.5792 0.0035
26 2 10 0.0930 0.0007
26 3 1 -0.0012 -0.0018
26 3 3 0.0336 -0.0023
26 3 5 -0.2109 -0.0021
26 3 7 -0.4301 -0.0021
26 3 9 -0.2036 -0.0017
26 3 11 0.0842 -0.0011
26 4 0 0.6349 -0.0004
26 4 2 0.6255 -0.0023
26 4 4 0.6096 -0.0038
26 4 6 0.4704 -0.0054
26 4 8 0.2386 -0.0061
26 4 10 0.3392 -0.0043
26 5 1 -0.0709 0.0008
26 5 3 -0.2089 0.0021
26 5 5 -0.1260 0.0029
26 5 7 -0.1293 0.0032
26 5 9 -0.4742 0.0022
26 6 0 -0.2375 0.0005
26 6 2 -0.1373 0.0019
26 6 4 0.0041 0.0020
26 6 6 0.1404 0.0020
26 6 8 0.3041 0.0033
26 7 1 -0.0158 -0.0017
26 7 3 -0.3723 -0.0030
26 7 5 -0.9538 -0.0023
26 7 7 -0.9564 -0.0008
26 8 0 0.8043 -0.0010
26 8 2 0.7792 -0.0006
26 8 4 0.8525 0.0005
26 8 6 0.8396 0.0011
26 9 1 0.0755 0.0022
26 9 3 0.0103 0.0027
26 9 5 0.0446 0.0004
27 1 0 0.3314 0.0018
27 1 2 0.1230 0.0045
27 1 4 -0.1532 0.0008
27 1 6 -0.1264 -0.0034
27 1 8 -0.0370 -0.0026
27 2 1 -0.1912 -0.0039
27 2 3 -0.1494 -0.0026
27 2 5 -0.0851 -0.0015
27 2 7 0.1123 -0.0038
27 2 9 0.4033 -0.0029
27 3 0 -0.5621 -0.0001
27 3 2 -0.3057 -0.0031
27 3 4 -0.2115 -0.0001
27 3 6 -0.7579 0.0037
27 3 8 -1.0096 0.0026
27 4 1 -0.1320 0.0040
27 4 3 0.0662 0.0012
27 4 5 0.4145 -0.0008
27 4 7 0.4866 0.0011
27 5 0 0.1548 0.0005
27 5 2 -0.3252 0.0034
27 5 4 -0.7303 0.0014
27 5 6 -0.1028 -0.0014
27 6 1 -0.1847 -0.0014
27 6 3 0.2014 0.0014
27 6 5 0.3564 0.0022
27 7 0 -0.5673 0.0015
27 7 2 -0.1753 -0.0029
27 7 4 0.0951 -0.0027
27 8 1 0.4011 0.0007
28 0 0 -1.2652 -0.0030
28 0 2 -0.9458 -0.0036
28 0 4 -0.2285 -0.0037
28 0 6 0.4619 -0.0015
28 1 1 -1.1468 -0.0004
28 1 3 -0.6083 -0.0003
28 1 5 -0.2197 -0.0011
28 2 0 0.7886 0.0005
28 2 2 0.6986 0.0005
28 2 4 0.4954 -0.0001
28 3 1 0.6508 -0.0001
28 3 3 0.1747 0.0007
28 3 5 -0.1142 0.0027
28 4 0 -0.4524 0.0005
28 4 2 -0.3317 0.0003
28 4 4 -0.0938 0.0007
28 5 1 0.0571 -0.0009
0 0 0 0.0 0.0
;
_shelx_fab_checksum              49657
_olex2_submission_special_instructions 'No special instructions were received'
####################################################################### 
# 
# This file contains crystal structure data downloaded from the 
# Cambridge Structural Database (CSD) hosted by the Cambridge 
# Crystallographic Data Centre (CCDC).
# 
# Full information about CCDC data access policies and citation 
# guidelines are available at http://www.ccdc.cam.ac.uk/access/V1 
# 
# Audit and citation data items may have been added by the CCDC. 
# Please retain this information to preserve the provenance of 
# this file and to allow appropriate attribution of the data. 
# 
#######################################################################

data_170517_yjs_br_pd_2nd_pl
_database_code_depnum_ccdc_archive 'CCDC 1886701'
loop_
_audit_author_name
_audit_author_address
'Simon Duttwyler' 'Zhejiang University'
_audit_update_record             
;
2018-12-21 deposited with the CCDC.	2019-03-04 downloaded from the CCDC.
;
_audit_creation_date             2017-05-18
_audit_creation_method           
;
Olex2 1.2
(compiled 2017.03.28 svn.r3405 for OlexSys, GUI svn.r5337)
;
_shelx_SHELXL_version_number     2016/6
_chemical_name_common            ?
_chemical_name_systematic        ?
_chemical_formula_moiety         'C6 H15 B11 Br N2 O2 Pd, C3 H10 N'
_chemical_formula_sum            'C9 H25 B11 Br N3 O2 Pd'
_chemical_formula_weight         512.54
_chemical_melting_point          ?
_chemical_oxdiff_formula         'c10 h10 n2 o8 Br1 PD1 b1'
loop_
_atom_type_symbol
_atom_type_description
_atom_type_scat_dispersion_real
_atom_type_scat_dispersion_imag
_atom_type_scat_source
C C 0.0033 0.0016 'International Tables Vol C Tables 4.2.6.8 and 6.1.1.4'
H H 0.0000 0.0000 'International Tables Vol C Tables 4.2.6.8 and 6.1.1.4'
B B 0.0013 0.0007 'International Tables Vol C Tables 4.2.6.8 and 6.1.1.4'
Br Br -0.2901 2.4595 'International Tables Vol C Tables 4.2.6.8 and 6.1.1.4'
N N 0.0061 0.0033 'International Tables Vol C Tables 4.2.6.8 and 6.1.1.4'
O O 0.0106 0.0060 'International Tables Vol C Tables 4.2.6.8 and 6.1.1.4'
Pd Pd -0.9988 1.0072 'International Tables Vol C Tables 4.2.6.8 and 6.1.1.4'

_shelx_space_group_comment       
;
The symmetry employed for this shelxl refinement is uniquely defined
by the following loop, which should always be used as a source of
symmetry information in preference to the above space-group names.
They are only intended as comments.
;
_space_group_crystal_system      monoclinic
_space_group_IT_number           14
_space_group_name_H-M_alt        'P 1 21/c 1'
_space_group_name_Hall           '-P 2ybc'
loop_
_space_group_symop_operation_xyz
'x, y, z'
'-x, y+1/2, -z+1/2'
'-x, -y, -z'
'x, -y-1/2, z-1/2'

_cell_length_a                   8.7468(9)
_cell_length_b                   10.0535(7)
_cell_length_c                   26.411(3)
_cell_angle_alpha                90
_cell_angle_beta                 95.913(8)
_cell_angle_gamma                90
_cell_volume                     2310.1(4)
_cell_formula_units_Z            4
_cell_measurement_reflns_used    3062
_cell_measurement_temperature    293(2)
_cell_measurement_theta_max      29.2117
_cell_measurement_theta_min      2.9326
_shelx_estimated_absorpt_T_max   0.785
_shelx_estimated_absorpt_T_min   0.415
_exptl_absorpt_coefficient_mu    2.541
_exptl_absorpt_correction_T_max  1.00000
_exptl_absorpt_correction_T_min  0.44225
_exptl_absorpt_correction_type   multi-scan
_exptl_absorpt_process_details   
;
CrysAlisPro, Agilent Technologies,
Version 1.171.35.11 (release 16-05-2011 CrysAlis171 .NET)
(compiled May 16 2011,17:55:39)
Empirical absorption correction using spherical harmonics,
 implemented in SCALE3 ABSPACK scaling algorithm.
;
_exptl_absorpt_special_details   ?
_exptl_crystal_colour            colourless
_exptl_crystal_colour_primary    colourless
_exptl_crystal_density_diffrn    1.474
_exptl_crystal_density_meas      ?
_exptl_crystal_density_method    ?
_exptl_crystal_description       plate
_exptl_crystal_F_000             1008
_exptl_crystal_size_max          0.42
_exptl_crystal_size_mid          0.28
_exptl_crystal_size_min          0.1
_exptl_transmission_factor_max   ?
_exptl_transmission_factor_min   ?
_diffrn_reflns_av_R_equivalents  0.0817
_diffrn_reflns_av_unetI/netI     0.0701
_diffrn_reflns_Laue_measured_fraction_full 0.993
_diffrn_reflns_Laue_measured_fraction_max 0.993
_diffrn_reflns_limit_h_max       10
_diffrn_reflns_limit_h_min       -10
_diffrn_reflns_limit_k_max       12
_diffrn_reflns_limit_k_min       -11
_diffrn_reflns_limit_l_max       25
_diffrn_reflns_limit_l_min       -31
_diffrn_reflns_number            14906
_diffrn_reflns_point_group_measured_fraction_full 0.993
_diffrn_reflns_point_group_measured_fraction_max 0.993
_diffrn_reflns_theta_full        25.242
_diffrn_reflns_theta_max         25.350
_diffrn_reflns_theta_min         2.938
_diffrn_ambient_temperature      293.15
_diffrn_detector_area_resol_mean 10.3592
_diffrn_measured_fraction_theta_full 0.993
_diffrn_measured_fraction_theta_max 0.993
_diffrn_measurement_details      
;
#__ type_ start__ end____ width___ exp.time_
  1 omega  -78.00   26.00   1.0000   10.0000
omega____ theta____ kappa____ phi______ frames
    -      -11.5149    0.0000  150.0000 104

#__ type_ start__ end____ width___ exp.time_
  2 omega  -38.00   55.00   1.0000   10.0000
omega____ theta____ kappa____ phi______ frames
    -      -11.5149   38.0000 -180.0000 93

#__ type_ start__ end____ width___ exp.time_
  3 omega  -75.00  -17.00   1.0000   10.0000
omega____ theta____ kappa____ phi______ frames
    -      -11.5149  144.0000  -98.0000 58

#__ type_ start__ end____ width___ exp.time_
  4 omega  -56.00  -10.00   1.0000   10.0000
omega____ theta____ kappa____ phi______ frames
    -       11.8274  144.0000   81.0000 46
;
_diffrn_measurement_device_type  'Xcalibur, Atlas, Gemini ultra'
_diffrn_measurement_method       '\w scans'
_diffrn_orient_matrix_UB_11      0.0376777000
_diffrn_orient_matrix_UB_12      -0.0434900000
_diffrn_orient_matrix_UB_13      -0.0158359000
_diffrn_orient_matrix_UB_21      -0.0436429000
_diffrn_orient_matrix_UB_22      0.0268350000
_diffrn_orient_matrix_UB_23      -0.0217612000
_diffrn_orient_matrix_UB_31      0.0576508000
_diffrn_orient_matrix_UB_32      0.0486410000
_diffrn_orient_matrix_UB_33      -0.0021616000
_diffrn_radiation_monochromator  graphite
_diffrn_radiation_type           MoK\a
_diffrn_radiation_wavelength     0.71073
_diffrn_source                   'Enhance (Mo) X-ray Source'
_reflns_Friedel_coverage         0.000
_reflns_Friedel_fraction_full    .
_reflns_Friedel_fraction_max     .
_reflns_number_gt                2903
_reflns_number_total             4195
_reflns_odcompleteness_completeness 99.72
_reflns_odcompleteness_iscentric 1
_reflns_odcompleteness_theta     26.32
_reflns_special_details          
;
 Reflections were merged by SHELXL according to the crystal
 class for the calculation of statistics and refinement.
 
 _reflns_Friedel_fraction is defined as the number of unique
 Friedel pairs measured divided by the number that would be
 possible theoretically, ignoring centric projections and
 systematic absences.
;
_reflns_threshold_expression     'I > 2\s(I)'
_computing_cell_refinement       
;
CrysAlisPro, Agilent Technologies,
Version 1.171.35.11 (release 16-05-2011 CrysAlis171 .NET)
(compiled May 16 2011,17:55:39)
;
_computing_data_collection       
;
CrysAlisPro, Agilent Technologies,
Version 1.171.35.11 (release 16-05-2011 CrysAlis171 .NET)
(compiled May 16 2011,17:55:39)
;
_computing_data_reduction        
;
CrysAlisPro, Agilent Technologies,
Version 1.171.35.11 (release 16-05-2011 CrysAlis171 .NET)
(compiled May 16 2011,17:55:39)
;
_computing_molecular_graphics    'Olex2 (Dolomanov et al., 2009)'
_computing_publication_material  'Olex2 (Dolomanov et al., 2009)'
_computing_structure_refinement  'ShelXL (Sheldrick, 2015)'
_computing_structure_solution    ?
_refine_diff_density_max         1.538
_refine_diff_density_min         -1.393
_refine_diff_density_rms         0.158
_refine_ls_extinction_coef       .
_refine_ls_extinction_method     none
_refine_ls_goodness_of_fit_ref   1.054
_refine_ls_hydrogen_treatment    constr
_refine_ls_matrix_type           full
_refine_ls_number_parameters     249
_refine_ls_number_reflns         4195
_refine_ls_number_restraints     0
_refine_ls_R_factor_all          0.1290
_refine_ls_R_factor_gt           0.0974
_refine_ls_restrained_S_all      1.054
_refine_ls_shift/su_max          0.000
_refine_ls_shift/su_mean         0.000
_refine_ls_structure_factor_coef Fsqd
_refine_ls_weighting_details     
'w=1/[\s^2^(Fo^2^)+(0.0866P)^2^+30.0175P] where P=(Fo^2^+2Fc^2^)/3'
_refine_ls_weighting_scheme      calc
_refine_ls_wR_factor_gt          0.2335
_refine_ls_wR_factor_ref         0.2545
_refine_special_details          ?
_olex2_refinement_description    
;
1. Fixed Uiso
 At 1.2 times of:
  All B(H) groups, All N(H) groups
 At 1.5 times of:
  All C(H,H,H) groups
2.a Ternary CH refined with riding coordinates:
 N3(H3A)
2.b Idealised Me refined as rotating group:
 C4(H4A,H4B,H4C), C6(H6A,H6B,H6C), C7(H7A,H7B,H7C), C8(H8A,H8B,H8C), C9(H9A,
 H9B,H9C)
2.c Boron cage BH refined with riding coordinates:
 B2(H2), B3(H3), B4(H4), B5(H5), B6(H6), B7(H7), B8(H8), B9(H9), B10(H10)
;
_atom_sites_solution_hydrogens   geom
_atom_sites_solution_primary     ?
_atom_sites_solution_secondary   ?
loop_
_atom_site_label
_atom_site_type_symbol
_atom_site_fract_x
_atom_site_fract_y
_atom_site_fract_z
_atom_site_U_iso_or_equiv
_atom_site_adp_type
_atom_site_occupancy
_atom_site_site_symmetry_order
_atom_site_calc_flag
_atom_site_refinement_flags_posn
_atom_site_refinement_flags_adp
_atom_site_refinement_flags_occupancy
_atom_site_disorder_assembly
_atom_site_disorder_group
Pd1 Pd 0.76880(11) 0.50120(8) 0.09201(4) 0.0528(3) Uani 1 1 d . . . . .
Br1 Br 0.6191(3) 0.05424(18) 0.25805(6) 0.0935(6) Uani 1 1 d . . . . .
O1 O 0.7904(10) 0.3885(8) 0.0280(3) 0.058(2) Uani 1 1 d . . . . .
O2 O 0.8133(11) 0.1900(8) -0.0051(3) 0.063(2) Uani 1 1 d . . . . .
N1 N 0.7904(15) 0.6825(10) 0.0437(5) 0.074(3) Uani 1 1 d . . . . .
N2 N 0.7635(12) 0.5918(9) 0.1590(5) 0.060(3) Uani 1 1 d . . . . .
C1 C 0.7528(12) 0.2022(9) 0.0816(4) 0.040(2) Uani 1 1 d . . . . .
C2 C 0.7868(14) 0.2629(11) 0.0311(4) 0.050(3) Uani 1 1 d . . . . .
C3 C 0.7953(14) 0.7626(11) 0.0147(5) 0.052(3) Uani 1 1 d . . . . .
C4 C 0.8060(14) 0.8640(11) -0.0233(5) 0.055(3) Uani 1 1 d . . . . .
H4A H 0.850781 0.826927 -0.051859 0.082 Uiso 1 1 calc GR . . . .
H4B H 0.869218 0.935582 -0.009091 0.082 Uiso 1 1 calc GR . . . .
H4C H 0.705102 0.897190 -0.034359 0.082 Uiso 1 1 calc GR . . . .
C5 C 0.7651(15) 0.6402(12) 0.1978(6) 0.060(3) Uani 1 1 d . . . . .
C6 C 0.772(2) 0.7002(17) 0.2473(6) 0.092(5) Uani 1 1 d . . . . .
H6A H 0.685515 0.758654 0.248691 0.138 Uiso 1 1 calc GR . . . .
H6B H 0.865396 0.750082 0.253695 0.138 Uiso 1 1 calc GR . . . .
H6C H 0.768929 0.632041 0.272639 0.138 Uiso 1 1 calc GR . . . .
B1 B 0.7357(16) 0.3254(13) 0.1254(5) 0.051(3) Uani 1 1 d . . . . .
B2 B 0.8965(16) 0.2129(13) 0.1302(5) 0.048(3) Uani 1 1 d . . . . .
H2 H 1.014434 0.247398 0.126929 0.058 Uiso 1 1 calc R . . . .
B3 B 0.8264(16) 0.0572(13) 0.1047(5) 0.050(3) Uani 1 1 d . . . . .
H3 H 0.900306 -0.009483 0.084966 0.060 Uiso 1 1 calc R . . . .
B4 B 0.6327(14) 0.0731(12) 0.0844(4) 0.042(3) Uani 1 1 d . . . . .
H4 H 0.581065 0.016725 0.051262 0.050 Uiso 1 1 calc R . . . .
B5 B 0.5752(15) 0.2369(13) 0.0967(5) 0.047(3) Uani 1 1 d . . . . .
H5 H 0.485417 0.286976 0.071321 0.057 Uiso 1 1 calc R . . . .
B6 B 0.5984(17) 0.2662(14) 0.1641(5) 0.055(3) Uani 1 1 d . . . . .
H6 H 0.524501 0.333329 0.183726 0.066 Uiso 1 1 calc R . . . .
B7 B 0.7999(16) 0.2494(12) 0.1844(5) 0.052(3) Uani 1 1 d . . . . .
H7 H 0.855905 0.305438 0.216947 0.062 Uiso 1 1 calc R . . . .
B8 B 0.8552(17) 0.0816(14) 0.1707(5) 0.056(3) Uani 1 1 d . . . . .
H8 H 0.946577 0.029486 0.194641 0.067 Uiso 1 1 calc R . . . .
B9 B 0.6884(18) -0.0049(14) 0.1422(5) 0.055(3) Uani 1 1 d . . . . .
H9 H 0.671565 -0.111900 0.148196 0.066 Uiso 1 1 calc R . . . .
B10 B 0.5296(17) 0.1084(14) 0.1371(5) 0.055(3) Uani 1 1 d . . . . .
H10 H 0.410698 0.074820 0.139166 0.066 Uiso 1 1 calc R . . . .
B11 B 0.6707(19) 0.1172(13) 0.1906(6) 0.058(4) Uani 1 1 d . . . . .
N3 N 0.2397(12) 0.6778(11) 0.0933(4) 0.060(3) Uani 1 1 d . . . . .
H3A H 0.206842 0.712860 0.059330 0.073 Uiso 1 1 calc R . . . .
C7 C 0.4036(19) 0.690(3) 0.1012(8) 0.146(10) Uani 1 1 d . . . . .
H7A H 0.435322 0.698879 0.136910 0.219 Uiso 1 1 calc GR . . . .
H7B H 0.435430 0.766810 0.083485 0.219 Uiso 1 1 calc GR . . . .
H7C H 0.450004 0.611822 0.088404 0.219 Uiso 1 1 calc GR . . . .
C8 C 0.184(3) 0.5334(16) 0.0946(6) 0.113(7) Uani 1 1 d . . . . .
H8A H 0.237208 0.488742 0.123393 0.169 Uiso 1 1 calc GR . . . .
H8B H 0.205465 0.489091 0.063882 0.169 Uiso 1 1 calc GR . . . .
H8C H 0.075768 0.531975 0.097290 0.169 Uiso 1 1 calc GR . . . .
C9 C 0.162(3) 0.753(2) 0.1290(7) 0.129(8) Uani 1 1 d . . . . .
H9A H 0.052604 0.746176 0.120310 0.193 Uiso 1 1 calc GR . . . .
H9B H 0.191883 0.844858 0.127728 0.193 Uiso 1 1 calc GR . . . .
H9C H 0.188135 0.719082 0.162664 0.193 Uiso 1 1 calc GR . . . .

loop_
_atom_site_aniso_label
_atom_site_aniso_U_11
_atom_site_aniso_U_22
_atom_site_aniso_U_33
_atom_site_aniso_U_23
_atom_site_aniso_U_13
_atom_site_aniso_U_12
Pd1 0.0632(6) 0.0323(5) 0.0636(6) 0.0044(4) 0.0095(4) -0.0014(4)
Br1 0.1500(17) 0.0769(11) 0.0570(9) 0.0087(7) 0.0274(9) -0.0037(10)
O1 0.082(6) 0.038(4) 0.055(5) 0.003(4) 0.018(4) -0.003(4)
O2 0.095(7) 0.045(5) 0.050(5) -0.002(4) 0.014(4) 0.010(4)
N1 0.112(10) 0.030(5) 0.081(8) 0.014(5) 0.015(7) 0.005(6)
N2 0.062(7) 0.024(5) 0.094(9) 0.000(5) 0.012(6) 0.004(4)
C1 0.051(6) 0.026(5) 0.041(6) 0.004(4) 0.000(5) 0.001(4)
C2 0.059(7) 0.044(7) 0.045(7) 0.005(5) 0.005(5) 0.001(5)
C3 0.057(7) 0.032(6) 0.067(8) -0.001(6) 0.013(6) -0.004(5)
C4 0.059(7) 0.037(6) 0.069(8) 0.011(5) 0.010(6) -0.004(5)
C5 0.058(8) 0.040(7) 0.081(10) -0.005(7) -0.001(7) 0.013(6)
C6 0.114(13) 0.090(12) 0.070(10) -0.026(9) -0.002(9) 0.020(10)
B1 0.059(8) 0.035(6) 0.055(8) -0.007(6) -0.004(6) 0.002(6)
B2 0.050(7) 0.050(7) 0.043(7) -0.002(6) -0.001(6) -0.006(6)
B3 0.056(8) 0.035(6) 0.060(8) 0.002(6) 0.004(6) 0.005(6)
B4 0.054(7) 0.036(6) 0.033(6) 0.001(5) -0.001(5) -0.009(5)
B5 0.049(7) 0.049(7) 0.043(7) 0.003(6) 0.003(6) -0.004(6)
B6 0.067(9) 0.050(8) 0.050(8) -0.003(6) 0.015(7) -0.001(7)
B7 0.063(9) 0.035(7) 0.055(8) 0.002(6) -0.004(6) -0.009(6)
B8 0.069(9) 0.049(8) 0.045(8) 0.004(6) -0.014(6) -0.004(7)
B9 0.083(10) 0.040(7) 0.041(7) 0.001(6) 0.007(6) -0.002(7)
B10 0.061(9) 0.049(8) 0.057(9) 0.008(6) 0.010(7) -0.012(6)
B11 0.086(10) 0.035(7) 0.056(8) -0.003(6) 0.016(7) -0.014(7)
N3 0.058(6) 0.066(7) 0.058(7) 0.019(5) 0.006(5) 0.001(5)
C7 0.058(10) 0.26(3) 0.112(16) 0.075(18) -0.013(10) -0.022(14)
C8 0.21(2) 0.069(11) 0.064(10) 0.021(8) 0.027(12) 0.023(12)
C9 0.138(18) 0.18(2) 0.075(13) 0.035(13) 0.019(12) 0.035(16)

_geom_special_details            
;
 All esds (except the esd in the dihedral angle between two l.s. planes)
 are estimated using the full covariance matrix.  The cell esds are taken
 into account individually in the estimation of esds in distances, angles
 and torsion angles; correlations between esds in cell parameters are only
 used when they are defined by crystal symmetry.  An approximate (isotropic)
 treatment of cell esds is used for estimating esds involving l.s. planes.
;
loop_
_geom_bond_atom_site_label_1
_geom_bond_atom_site_label_2
_geom_bond_distance
_geom_bond_site_symmetry_2
_geom_bond_publ_flag
Pd1 O1 2.059(8) . ?
Pd1 N1 2.244(10) . ?
Pd1 N2 1.995(12) . ?
Pd1 B1 2.010(14) . ?
Br1 B11 1.987(14) . ?
O1 C2 1.267(13) . ?
O2 C2 1.244(13) . ?
N1 C3 1.115(15) . ?
N2 C5 1.133(16) . ?
C1 C2 1.524(15) . ?
C1 B1 1.711(16) . ?
C1 B2 1.705(16) . ?
C1 B3 1.683(16) . ?
C1 B4 1.676(15) . ?
C1 B5 1.679(17) . ?
C3 C4 1.441(16) . ?
C4 H4A 0.9600 . ?
C4 H4B 0.9600 . ?
C4 H4C 0.9600 . ?
C5 C6 1.436(19) . ?
C6 H6A 0.9600 . ?
C6 H6B 0.9600 . ?
C6 H6C 0.9600 . ?
B1 B2 1.799(19) . ?
B1 B5 1.766(18) . ?
B1 B6 1.76(2) . ?
B1 B7 1.774(19) . ?
B2 H2 1.1000 . ?
B2 B3 1.788(18) . ?
B2 B7 1.77(2) . ?
B2 B8 1.759(19) . ?
B3 H3 1.1000 . ?
B3 B4 1.731(18) . ?
B3 B8 1.751(19) . ?
B3 B9 1.75(2) . ?
B4 H4 1.1000 . ?
B4 B5 1.761(18) . ?
B4 B9 1.740(17) . ?
B4 B10 1.770(19) . ?
B5 H5 1.1000 . ?
B5 B6 1.797(18) . ?
B5 B10 1.747(18) . ?
B6 H6 1.1000 . ?
B6 B7 1.80(2) . ?
B6 B10 1.82(2) . ?
B6 B11 1.74(2) . ?
B7 H7 1.1000 . ?
B7 B8 1.802(19) . ?
B7 B11 1.762(18) . ?
B8 H8 1.1000 . ?
B8 B9 1.80(2) . ?
B8 B11 1.78(2) . ?
B9 H9 1.1000 . ?
B9 B10 1.79(2) . ?
B9 B11 1.790(19) . ?
B10 H10 1.1000 . ?
B10 B11 1.78(2) . ?
N3 H3A 0.9800 . ?
N3 C7 1.433(18) . ?
N3 C8 1.53(2) . ?
N3 C9 1.43(2) . ?
C7 H7A 0.9600 . ?
C7 H7B 0.9600 . ?
C7 H7C 0.9600 . ?
C8 H8A 0.9600 . ?
C8 H8B 0.9600 . ?
C8 H8C 0.9600 . ?
C9 H9A 0.9600 . ?
C9 H9B 0.9600 . ?
C9 H9C 0.9600 . ?

loop_
_geom_angle_atom_site_label_1
_geom_angle_atom_site_label_2
_geom_angle_atom_site_label_3
_geom_angle
_geom_angle_site_symmetry_1
_geom_angle_site_symmetry_3
_geom_angle_publ_flag
O1 Pd1 N1 87.7(4) . . ?
N2 Pd1 O1 172.5(4) . . ?
N2 Pd1 N1 98.3(4) . . ?
N2 Pd1 B1 89.7(5) . . ?
B1 Pd1 O1 84.6(4) . . ?
B1 Pd1 N1 171.2(5) . . ?
C2 O1 Pd1 119.5(7) . . ?
C3 N1 Pd1 171.3(11) . . ?
C5 N2 Pd1 177.4(11) . . ?
C2 C1 B1 109.9(8) . . ?
C2 C1 B2 116.0(9) . . ?
C2 C1 B3 124.2(9) . . ?
C2 C1 B4 121.9(9) . . ?
C2 C1 B5 113.1(9) . . ?
B2 C1 B1 63.5(7) . . ?
B3 C1 B1 116.0(9) . . ?
B3 C1 B2 63.7(7) . . ?
B4 C1 B1 115.6(9) . . ?
B4 C1 B2 115.6(8) . . ?
B4 C1 B3 62.0(7) . . ?
B4 C1 B5 63.3(7) . . ?
B5 C1 B1 62.8(7) . . ?
B5 C1 B2 115.9(9) . . ?
B5 C1 B3 115.0(9) . . ?
O1 C2 C1 117.6(10) . . ?
O2 C2 O1 122.0(10) . . ?
O2 C2 C1 120.4(10) . . ?
N1 C3 C4 178.1(14) . . ?
C3 C4 H4A 109.5 . . ?
C3 C4 H4B 109.5 . . ?
C3 C4 H4C 109.5 . . ?
H4A C4 H4B 109.5 . . ?
H4A C4 H4C 109.5 . . ?
H4B C4 H4C 109.5 . . ?
N2 C5 C6 178.3(15) . . ?
C5 C6 H6A 109.5 . . ?
C5 C6 H6B 109.5 . . ?
C5 C6 H6C 109.5 . . ?
H6A C6 H6B 109.5 . . ?
H6A C6 H6C 109.5 . . ?
H6B C6 H6C 109.5 . . ?
C1 B1 Pd1 108.3(8) . . ?
C1 B1 B2 58.1(7) . . ?
C1 B1 B5 57.7(7) . . ?
C1 B1 B6 105.1(9) . . ?
C1 B1 B7 103.9(9) . . ?
B2 B1 Pd1 115.9(9) . . ?
B5 B1 Pd1 113.5(8) . . ?
B5 B1 B2 107.2(9) . . ?
B5 B1 B7 109.0(9) . . ?
B6 B1 Pd1 133.7(9) . . ?
B6 B1 B2 108.8(10) . . ?
B6 B1 B5 61.3(8) . . ?
B6 B1 B7 61.1(8) . . ?
B7 B1 Pd1 135.8(8) . . ?
B7 B1 B2 59.5(8) . . ?
C1 B2 B1 58.4(7) . . ?
C1 B2 H2 125.8 . . ?
C1 B2 B3 57.6(7) . . ?
C1 B2 B7 104.2(9) . . ?
C1 B2 B8 103.2(9) . . ?
B1 B2 H2 122.0 . . ?
B3 B2 B1 106.8(9) . . ?
B3 B2 H2 122.3 . . ?
B7 B2 B1 59.5(8) . . ?
B7 B2 H2 121.8 . . ?
B7 B2 B3 108.1(9) . . ?
B8 B2 B1 107.9(10) . . ?
B8 B2 H2 122.5 . . ?
B8 B2 B3 59.1(7) . . ?
B8 B2 B7 61.3(8) . . ?
C1 B3 B2 58.8(7) . . ?
C1 B3 H3 125.2 . . ?
C1 B3 B4 58.8(7) . . ?
C1 B3 B8 104.5(9) . . ?
C1 B3 B9 104.7(10) . . ?
B2 B3 H3 121.1 . . ?
B4 B3 B2 108.8(9) . . ?
B4 B3 H3 120.9 . . ?
B4 B3 B8 109.4(10) . . ?
B4 B3 B9 59.9(8) . . ?
B8 B3 B2 59.6(8) . . ?
B8 B3 H3 121.8 . . ?
B8 B3 B9 61.7(8) . . ?
B9 B3 B2 109.2(10) . . ?
B9 B3 H3 121.6 . . ?
C1 B4 B3 59.2(7) . . ?
C1 B4 H4 124.9 . . ?
C1 B4 B5 58.4(7) . . ?
C1 B4 B9 105.5(9) . . ?
C1 B4 B10 104.6(8) . . ?
B3 B4 H4 120.5 . . ?
B3 B4 B5 108.6(9) . . ?
B3 B4 B9 60.6(8) . . ?
B3 B4 B10 109.7(9) . . ?
B5 B4 H4 121.7 . . ?
B5 B4 B10 59.3(7) . . ?
B9 B4 H4 121.4 . . ?
B9 B4 B5 108.6(9) . . ?
B9 B4 B10 61.4(8) . . ?
B10 B4 H4 121.9 . . ?
C1 B5 B1 59.5(7) . . ?
C1 B5 B4 58.3(7) . . ?
C1 B5 H5 124.8 . . ?
C1 B5 B6 104.8(9) . . ?
C1 B5 B10 105.4(9) . . ?
B1 B5 H5 121.1 . . ?
B1 B5 B6 59.2(8) . . ?
B4 B5 B1 108.7(9) . . ?
B4 B5 H5 121.1 . . ?
B4 B5 B6 109.3(9) . . ?
B6 B5 H5 121.9 . . ?
B10 B5 B1 109.3(10) . . ?
B10 B5 B4 60.6(7) . . ?
B10 B5 H5 121.1 . . ?
B10 B5 B6 61.6(8) . . ?
B1 B6 B5 59.5(7) . . ?
B1 B6 H6 122.4 . . ?
B1 B6 B7 59.8(8) . . ?
B1 B6 B10 106.6(9) . . ?
B5 B6 H6 123.8 . . ?
B5 B6 B10 57.8(7) . . ?
B7 B6 B5 106.7(9) . . ?
B7 B6 H6 121.6 . . ?
B7 B6 B10 108.1(10) . . ?
B10 B6 H6 122.3 . . ?
B11 B6 B1 106.4(10) . . ?
B11 B6 B5 104.8(10) . . ?
B11 B6 H6 123.0 . . ?
B11 B6 B7 59.7(8) . . ?
B11 B6 B10 59.9(8) . . ?
B1 B7 B6 59.0(8) . . ?
B1 B7 H7 122.8 . . ?
B1 B7 B8 107.1(9) . . ?
B2 B7 B1 60.9(8) . . ?
B2 B7 B6 108.3(9) . . ?
B2 B7 H7 121.7 . . ?
B2 B7 B8 58.9(8) . . ?
B6 B7 H7 122.0 . . ?
B6 B7 B8 107.7(9) . . ?
B8 B7 H7 122.0 . . ?
B11 B7 B1 104.9(10) . . ?
B11 B7 B2 106.4(9) . . ?
B11 B7 B6 58.7(8) . . ?
B11 B7 H7 123.5 . . ?
B11 B7 B8 60.1(8) . . ?
B2 B8 B7 59.7(8) . . ?
B2 B8 H8 121.7 . . ?
B2 B8 B9 108.5(9) . . ?
B2 B8 B11 106.1(10) . . ?
B3 B8 B2 61.2(7) . . ?
B3 B8 B7 108.5(9) . . ?
B3 B8 H8 121.8 . . ?
B3 B8 B9 59.2(7) . . ?
B3 B8 B11 106.2(10) . . ?
B7 B8 H8 121.6 . . ?
B9 B8 B7 108.3(10) . . ?
B9 B8 H8 121.4 . . ?
B11 B8 B7 58.9(8) . . ?
B11 B8 H8 123.5 . . ?
B11 B8 B9 60.0(8) . . ?
B3 B9 B8 59.1(8) . . ?
B3 B9 H9 122.7 . . ?
B3 B9 B10 107.8(9) . . ?
B3 B9 B11 105.9(10) . . ?
B4 B9 B3 59.4(7) . . ?
B4 B9 B8 106.9(9) . . ?
B4 B9 H9 122.5 . . ?
B4 B9 B10 60.2(7) . . ?
B4 B9 B11 106.3(9) . . ?
B8 B9 H9 121.9 . . ?
B10 B9 B8 108.3(10) . . ?
B10 B9 H9 121.2 . . ?
B11 B9 B8 59.7(8) . . ?
B11 B9 H9 123.1 . . ?
B11 B9 B10 59.6(8) . . ?
B4 B10 B6 108.0(9) . . ?
B4 B10 B9 58.5(7) . . ?
B4 B10 H10 122.6 . . ?
B4 B10 B11 105.4(10) . . ?
B5 B10 B4 60.1(7) . . ?
B5 B10 B6 60.5(7) . . ?
B5 B10 B9 107.0(10) . . ?
B5 B10 H10 122.3 . . ?
B5 B10 B11 105.3(9) . . ?
B6 B10 H10 121.7 . . ?
B9 B10 B6 107.6(10) . . ?
B9 B10 H10 122.1 . . ?
B11 B10 B6 58.0(8) . . ?
B11 B10 B9 60.2(8) . . ?
B11 B10 H10 123.9 . . ?
B6 B11 Br1 121.8(9) . . ?
B6 B11 B7 61.6(8) . . ?
B6 B11 B8 110.9(10) . . ?
B6 B11 B9 111.0(10) . . ?
B6 B11 B10 62.1(8) . . ?
B7 B11 Br1 122.0(9) . . ?
B7 B11 B8 61.1(8) . . ?
B7 B11 B9 110.4(10) . . ?
B7 B11 B10 111.3(10) . . ?
B8 B11 Br1 119.7(10) . . ?
B8 B11 B9 60.3(8) . . ?
B9 B11 Br1 117.8(8) . . ?
B10 B11 Br1 119.5(9) . . ?
B10 B11 B8 109.3(10) . . ?
B10 B11 B9 60.2(8) . . ?
C7 N3 H3A 107.3 . . ?
C7 N3 C8 113.0(16) . . ?
C7 N3 C9 113.4(16) . . ?
C8 N3 H3A 107.3 . . ?
C9 N3 H3A 107.3 . . ?
C9 N3 C8 108.3(14) . . ?
N3 C7 H7A 109.5 . . ?
N3 C7 H7B 109.5 . . ?
N3 C7 H7C 109.5 . . ?
H7A C7 H7B 109.5 . . ?
H7A C7 H7C 109.5 . . ?
H7B C7 H7C 109.5 . . ?
N3 C8 H8A 109.5 . . ?
N3 C8 H8B 109.5 . . ?
N3 C8 H8C 109.5 . . ?
H8A C8 H8B 109.5 . . ?
H8A C8 H8C 109.5 . . ?
H8B C8 H8C 109.5 . . ?
N3 C9 H9A 109.5 . . ?
N3 C9 H9B 109.5 . . ?
N3 C9 H9C 109.5 . . ?
H9A C9 H9B 109.5 . . ?
H9A C9 H9C 109.5 . . ?
H9B C9 H9C 109.5 . . ?

loop_
_geom_torsion_atom_site_label_1
_geom_torsion_atom_site_label_2
_geom_torsion_atom_site_label_3
_geom_torsion_atom_site_label_4
_geom_torsion
_geom_torsion_site_symmetry_1
_geom_torsion_site_symmetry_2
_geom_torsion_site_symmetry_3
_geom_torsion_site_symmetry_4
_geom_torsion_publ_flag
Pd1 O1 C2 O2 -173.3(9) . . . . ?
Pd1 O1 C2 C1 5.1(14) . . . . ?
Pd1 B1 B2 C1 -96.2(9) . . . . ?
Pd1 B1 B2 B3 -128.7(9) . . . . ?
Pd1 B1 B2 B7 129.8(9) . . . . ?
Pd1 B1 B2 B8 169.0(8) . . . . ?
Pd1 B1 B5 C1 97.4(9) . . . . ?
Pd1 B1 B5 B4 129.9(8) . . . . ?
Pd1 B1 B5 B6 -128.3(10) . . . . ?
Pd1 B1 B5 B10 -165.6(8) . . . . ?
Pd1 B1 B6 B5 96.1(12) . . . . ?
Pd1 B1 B6 B7 -127.3(12) . . . . ?
Pd1 B1 B6 B10 131.1(11) . . . . ?
Pd1 B1 B6 B11 -166.1(10) . . . . ?
Pd1 B1 B7 B2 -97.0(13) . . . . ?
Pd1 B1 B7 B6 124.3(14) . . . . ?
Pd1 B1 B7 B8 -134.9(11) . . . . ?
Pd1 B1 B7 B11 162.3(11) . . . . ?
C1 B1 B2 B3 -32.5(8) . . . . ?
C1 B1 B2 B7 -134.1(9) . . . . ?
C1 B1 B2 B8 -94.8(9) . . . . ?
C1 B1 B5 B4 32.4(8) . . . . ?
C1 B1 B5 B6 134.2(9) . . . . ?
C1 B1 B5 B10 96.9(10) . . . . ?
C1 B1 B6 B5 -38.9(8) . . . . ?
C1 B1 B6 B7 97.8(9) . . . . ?
C1 B1 B6 B10 -3.9(12) . . . . ?
C1 B1 B6 B11 58.9(11) . . . . ?
C1 B1 B7 B2 38.9(8) . . . . ?
C1 B1 B7 B6 -99.8(10) . . . . ?
C1 B1 B7 B8 0.9(12) . . . . ?
C1 B1 B7 B11 -61.8(11) . . . . ?
C1 B2 B3 B4 -32.1(8) . . . . ?
C1 B2 B3 B8 -134.0(10) . . . . ?
C1 B2 B3 B9 -95.9(10) . . . . ?
C1 B2 B7 B1 -39.1(8) . . . . ?
C1 B2 B7 B6 -2.6(11) . . . . ?
C1 B2 B7 B8 97.5(9) . . . . ?
C1 B2 B7 B11 59.1(11) . . . . ?
C1 B2 B8 B3 38.6(8) . . . . ?
C1 B2 B8 B7 -99.1(10) . . . . ?
C1 B2 B8 B9 1.7(12) . . . . ?
C1 B2 B8 B11 -61.4(11) . . . . ?
C1 B3 B4 B5 -32.5(8) . . . . ?
C1 B3 B4 B9 -133.9(9) . . . . ?
C1 B3 B4 B10 -95.6(9) . . . . ?
C1 B3 B8 B2 -39.4(9) . . . . ?
C1 B3 B8 B7 -1.6(13) . . . . ?
C1 B3 B8 B9 99.1(10) . . . . ?
C1 B3 B8 B11 60.3(11) . . . . ?
C1 B3 B9 B4 39.6(8) . . . . ?
C1 B3 B9 B8 -98.8(10) . . . . ?
C1 B3 B9 B10 2.4(12) . . . . ?
C1 B3 B9 B11 -60.2(12) . . . . ?
C1 B4 B5 B1 -32.9(8) . . . . ?
C1 B4 B5 B6 -95.9(9) . . . . ?
C1 B4 B5 B10 -135.1(9) . . . . ?
C1 B4 B9 B3 -40.0(8) . . . . ?
C1 B4 B9 B8 -3.4(12) . . . . ?
C1 B4 B9 B10 98.4(9) . . . . ?
C1 B4 B9 B11 59.2(11) . . . . ?
C1 B4 B10 B5 38.4(8) . . . . ?
C1 B4 B10 B6 0.1(12) . . . . ?
C1 B4 B10 B9 -99.9(9) . . . . ?
C1 B4 B10 B11 -60.7(10) . . . . ?
C1 B5 B6 B1 39.7(8) . . . . ?
C1 B5 B6 B7 1.4(11) . . . . ?
C1 B5 B6 B10 -99.8(10) . . . . ?
C1 B5 B6 B11 -60.9(11) . . . . ?
C1 B5 B10 B4 -38.5(8) . . . . ?
C1 B5 B10 B6 98.8(10) . . . . ?
C1 B5 B10 B9 -2.2(12) . . . . ?
C1 B5 B10 B11 60.7(11) . . . . ?
C2 C1 B1 Pd1 -0.3(11) . . . . ?
C2 C1 B1 B2 -109.9(10) . . . . ?
C2 C1 B1 B5 106.5(10) . . . . ?
C2 C1 B1 B6 147.1(9) . . . . ?
C2 C1 B1 B7 -149.6(9) . . . . ?
C2 C1 B2 B1 100.4(10) . . . . ?
C2 C1 B2 B3 -117.2(11) . . . . ?
C2 C1 B2 B7 140.1(9) . . . . ?
C2 C1 B2 B8 -156.6(9) . . . . ?
C2 C1 B3 B2 104.8(11) . . . . ?
C2 C1 B3 B4 -111.2(11) . . . . ?
C2 C1 B3 B8 144.7(10) . . . . ?
C2 C1 B3 B9 -151.4(10) . . . . ?
C2 C1 B4 B3 114.8(11) . . . . ?
C2 C1 B4 B5 -101.9(11) . . . . ?
C2 C1 B4 B9 155.5(10) . . . . ?
C2 C1 B4 B10 -140.7(10) . . . . ?
C2 C1 B5 B1 -101.4(10) . . . . ?
C2 C1 B5 B4 115.3(10) . . . . ?
C2 C1 B5 B6 -140.9(9) . . . . ?
C2 C1 B5 B10 155.0(9) . . . . ?
B1 C1 C2 O1 -3.0(14) . . . . ?
B1 C1 C2 O2 175.4(11) . . . . ?
B1 C1 B2 B3 142.4(10) . . . . ?
B1 C1 B2 B7 39.7(8) . . . . ?
B1 C1 B2 B8 103.0(10) . . . . ?
B1 C1 B3 B2 -37.4(10) . . . . ?
B1 C1 B3 B4 106.5(10) . . . . ?
B1 C1 B3 B8 2.4(13) . . . . ?
B1 C1 B3 B9 66.4(12) . . . . ?
B1 C1 B4 B3 -107.2(10) . . . . ?
B1 C1 B4 B5 36.1(9) . . . . ?
B1 C1 B4 B9 -66.5(11) . . . . ?
B1 C1 B4 B10 -2.8(12) . . . . ?
B1 C1 B5 B4 -143.3(9) . . . . ?
B1 C1 B5 B6 -39.5(8) . . . . ?
B1 C1 B5 B10 -103.7(10) . . . . ?
B1 B2 B3 C1 32.9(8) . . . . ?
B1 B2 B3 B4 0.8(12) . . . . ?
B1 B2 B3 B8 -101.1(10) . . . . ?
B1 B2 B3 B9 -63.0(12) . . . . ?
B1 B2 B7 B6 36.6(9) . . . . ?
B1 B2 B7 B8 136.6(10) . . . . ?
B1 B2 B7 B11 98.3(10) . . . . ?
B1 B2 B8 B3 99.2(10) . . . . ?
B1 B2 B8 B7 -38.5(9) . . . . ?
B1 B2 B8 B9 62.4(12) . . . . ?
B1 B2 B8 B11 -0.7(12) . . . . ?
B1 B5 B6 B7 -38.3(8) . . . . ?
B1 B5 B6 B10 -139.5(10) . . . . ?
B1 B5 B6 B11 -100.5(11) . . . . ?
B1 B5 B10 B4 -101.1(10) . . . . ?
B1 B5 B10 B6 36.2(9) . . . . ?
B1 B5 B10 B9 -64.8(12) . . . . ?
B1 B5 B10 B11 -1.9(13) . . . . ?
B1 B6 B7 B2 -37.4(9) . . . . ?
B1 B6 B7 B8 -99.7(10) . . . . ?
B1 B6 B7 B11 -135.8(10) . . . . ?
B1 B6 B10 B4 2.4(13) . . . . ?
B1 B6 B10 B5 -35.7(9) . . . . ?
B1 B6 B10 B9 64.2(12) . . . . ?
B1 B6 B10 B11 99.7(11) . . . . ?
B1 B6 B11 Br1 150.9(9) . . . . ?
B1 B6 B11 B7 38.9(9) . . . . ?
B1 B6 B11 B8 1.5(13) . . . . ?
B1 B6 B11 B9 -63.6(13) . . . . ?
B1 B6 B11 B10 -100.0(10) . . . . ?
B1 B7 B8 B2 38.9(9) . . . . ?
B1 B7 B8 B3 0.4(13) . . . . ?
B1 B7 B8 B9 -62.3(12) . . . . ?
B1 B7 B8 B11 -97.7(10) . . . . ?
B1 B7 B11 Br1 -149.8(10) . . . . ?
B1 B7 B11 B6 -38.2(9) . . . . ?
B1 B7 B11 B8 101.4(10) . . . . ?
B1 B7 B11 B9 65.3(13) . . . . ?
B1 B7 B11 B10 0.4(13) . . . . ?
B2 C1 C2 O1 -72.5(13) . . . . ?
B2 C1 C2 O2 105.9(12) . . . . ?
B2 C1 B1 Pd1 109.6(9) . . . . ?
B2 C1 B1 B5 -143.6(9) . . . . ?
B2 C1 B1 B6 -103.0(10) . . . . ?
B2 C1 B1 B7 -39.6(9) . . . . ?
B2 C1 B3 B4 144.0(9) . . . . ?
B2 C1 B3 B8 39.8(9) . . . . ?
B2 C1 B3 B9 103.8(10) . . . . ?
B2 C1 B4 B3 -35.8(9) . . . . ?
B2 C1 B4 B5 107.5(10) . . . . ?
B2 C1 B4 B9 4.9(12) . . . . ?
B2 C1 B4 B10 68.7(11) . . . . ?
B2 C1 B5 B1 36.2(9) . . . . ?
B2 C1 B5 B4 -107.1(9) . . . . ?
B2 C1 B5 B6 -3.3(12) . . . . ?
B2 C1 B5 B10 -67.4(11) . . . . ?
B2 B1 B5 C1 -31.8(8) . . . . ?
B2 B1 B5 B4 0.6(12) . . . . ?
B2 B1 B5 B6 102.4(10) . . . . ?
B2 B1 B5 B10 65.1(12) . . . . ?
B2 B1 B6 B5 -99.7(10) . . . . ?
B2 B1 B6 B7 36.9(9) . . . . ?
B2 B1 B6 B10 -64.7(12) . . . . ?
B2 B1 B6 B11 -1.9(12) . . . . ?
B2 B1 B7 B6 -138.7(9) . . . . ?
B2 B1 B7 B8 -38.0(9) . . . . ?
B2 B1 B7 B11 -100.7(10) . . . . ?
B2 B3 B4 C1 32.1(8) . . . . ?
B2 B3 B4 B5 -0.4(12) . . . . ?
B2 B3 B4 B9 -101.8(10) . . . . ?
B2 B3 B4 B10 -63.5(11) . . . . ?
B2 B3 B8 B7 37.8(9) . . . . ?
B2 B3 B8 B9 138.5(10) . . . . ?
B2 B3 B8 B11 99.8(10) . . . . ?
B2 B3 B9 B4 101.2(10) . . . . ?
B2 B3 B9 B8 -37.2(9) . . . . ?
B2 B3 B9 B10 63.9(12) . . . . ?
B2 B3 B9 B11 1.4(13) . . . . ?
B2 B7 B8 B3 -38.5(9) . . . . ?
B2 B7 B8 B9 -101.2(10) . . . . ?
B2 B7 B8 B11 -136.6(10) . . . . ?
B2 B7 B11 Br1 146.7(10) . . . . ?
B2 B7 B11 B6 -101.7(10) . . . . ?
B2 B7 B11 B8 37.8(9) . . . . ?
B2 B7 B11 B9 1.8(13) . . . . ?
B2 B7 B11 B10 -63.2(13) . . . . ?
B2 B8 B9 B3 37.7(9) . . . . ?
B2 B8 B9 B4 1.0(13) . . . . ?
B2 B8 B9 B10 -62.4(12) . . . . ?
B2 B8 B9 B11 -98.2(11) . . . . ?
B2 B8 B11 Br1 -150.6(8) . . . . ?
B2 B8 B11 B6 -0.5(13) . . . . ?
B2 B8 B11 B7 -38.1(9) . . . . ?
B2 B8 B11 B9 102.5(10) . . . . ?
B2 B8 B11 B10 66.1(11) . . . . ?
B3 C1 C2 O1 -147.2(11) . . . . ?
B3 C1 C2 O2 31.2(16) . . . . ?
B3 C1 B1 Pd1 147.1(8) . . . . ?
B3 C1 B1 B2 37.5(10) . . . . ?
B3 C1 B1 B5 -106.1(10) . . . . ?
B3 C1 B1 B6 -65.5(12) . . . . ?
B3 C1 B1 B7 -2.2(13) . . . . ?
B3 C1 B2 B1 -142.4(10) . . . . ?
B3 C1 B2 B7 -102.7(10) . . . . ?
B3 C1 B2 B8 -39.4(9) . . . . ?
B3 C1 B4 B5 143.3(9) . . . . ?
B3 C1 B4 B9 40.7(9) . . . . ?
B3 C1 B4 B10 104.5(10) . . . . ?
B3 C1 B5 B1 107.7(10) . . . . ?
B3 C1 B5 B4 -35.6(9) . . . . ?
B3 C1 B5 B6 68.2(11) . . . . ?
B3 C1 B5 B10 4.0(12) . . . . ?
B3 B2 B7 B1 -99.2(10) . . . . ?
B3 B2 B7 B6 -62.6(11) . . . . ?
B3 B2 B7 B8 37.5(9) . . . . ?
B3 B2 B7 B11 -0.9(12) . . . . ?
B3 B2 B8 B7 -137.7(10) . . . . ?
B3 B2 B8 B9 -36.9(9) . . . . ?
B3 B2 B8 B11 -100.0(10) . . . . ?
B3 B4 B5 C1 32.8(8) . . . . ?
B3 B4 B5 B1 -0.2(12) . . . . ?
B3 B4 B5 B6 -63.1(11) . . . . ?
B3 B4 B5 B10 -102.3(10) . . . . ?
B3 B4 B9 B8 36.6(9) . . . . ?
B3 B4 B9 B10 138.4(10) . . . . ?
B3 B4 B9 B11 99.2(11) . . . . ?
B3 B4 B10 B5 100.4(10) . . . . ?
B3 B4 B10 B6 62.1(12) . . . . ?
B3 B4 B10 B9 -37.9(9) . . . . ?
B3 B4 B10 B11 1.3(12) . . . . ?
B3 B8 B9 B4 -36.7(9) . . . . ?
B3 B8 B9 B10 -100.2(10) . . . . ?
B3 B8 B9 B11 -136.0(10) . . . . ?
B3 B8 B11 Br1 145.4(8) . . . . ?
B3 B8 B11 B6 -64.5(12) . . . . ?
B3 B8 B11 B7 -102.2(10) . . . . ?
B3 B8 B11 B9 38.4(9) . . . . ?
B3 B8 B11 B10 2.1(12) . . . . ?
B3 B9 B10 B4 36.9(9) . . . . ?
B3 B9 B10 B5 -0.1(13) . . . . ?
B3 B9 B10 B6 -63.8(12) . . . . ?
B3 B9 B10 B11 -98.4(10) . . . . ?
B3 B9 B11 Br1 -148.5(9) . . . . ?
B3 B9 B11 B6 64.4(13) . . . . ?
B3 B9 B11 B7 -2.0(14) . . . . ?
B3 B9 B11 B8 -38.3(9) . . . . ?
B3 B9 B11 B10 101.6(10) . . . . ?
B4 C1 C2 O1 137.0(11) . . . . ?
B4 C1 C2 O2 -44.6(16) . . . . ?
B4 C1 B1 Pd1 -143.1(8) . . . . ?
B4 C1 B1 B2 107.3(9) . . . . ?
B4 C1 B1 B5 -36.3(9) . . . . ?
B4 C1 B1 B6 4.3(12) . . . . ?
B4 C1 B1 B7 67.7(11) . . . . ?
B4 C1 B2 B1 -107.2(10) . . . . ?
B4 C1 B2 B3 35.2(9) . . . . ?
B4 C1 B2 B7 -67.5(11) . . . . ?
B4 C1 B2 B8 -4.2(12) . . . . ?
B4 C1 B3 B2 -144.0(9) . . . . ?
B4 C1 B3 B8 -104.1(10) . . . . ?
B4 C1 B3 B9 -40.2(8) . . . . ?
B4 C1 B5 B1 143.3(9) . . . . ?
B4 C1 B5 B6 103.8(9) . . . . ?
B4 C1 B5 B10 39.7(8) . . . . ?
B4 B3 B8 B2 -101.0(10) . . . . ?
B4 B3 B8 B7 -63.2(12) . . . . ?
B4 B3 B8 B9 37.6(9) . . . . ?
B4 B3 B8 B11 -1.2(12) . . . . ?
B4 B3 B9 B8 -138.4(10) . . . . ?
B4 B3 B9 B10 -37.2(9) . . . . ?
B4 B3 B9 B11 -99.8(10) . . . . ?
B4 B5 B6 B1 100.7(10) . . . . ?
B4 B5 B6 B7 62.4(11) . . . . ?
B4 B5 B6 B10 -38.7(9) . . . . ?
B4 B5 B6 B11 0.2(13) . . . . ?
B4 B5 B10 B6 137.3(10) . . . . ?
B4 B5 B10 B9 36.3(9) . . . . ?
B4 B5 B10 B11 99.2(10) . . . . ?
B4 B9 B10 B5 -37.0(9) . . . . ?
B4 B9 B10 B6 -100.7(10) . . . . ?
B4 B9 B10 B11 -135.3(10) . . . . ?
B4 B9 B11 Br1 149.4(9) . . . . ?
B4 B9 B11 B6 2.3(14) . . . . ?
B4 B9 B11 B7 -64.1(13) . . . . ?
B4 B9 B11 B8 -100.4(10) . . . . ?
B4 B9 B11 B10 39.5(9) . . . . ?
B4 B10 B11 Br1 -145.5(8) . . . . ?
B4 B10 B11 B6 101.9(10) . . . . ?
B4 B10 B11 B7 63.5(12) . . . . ?
B4 B10 B11 B8 -2.1(12) . . . . ?
B4 B10 B11 B9 -38.5(8) . . . . ?
B5 C1 C2 O1 65.0(13) . . . . ?
B5 C1 C2 O2 -116.6(12) . . . . ?
B5 C1 B1 Pd1 -106.8(9) . . . . ?
B5 C1 B1 B2 143.6(9) . . . . ?
B5 C1 B1 B6 40.6(9) . . . . ?
B5 C1 B1 B7 103.9(10) . . . . ?
B5 C1 B2 B1 -35.9(9) . . . . ?
B5 C1 B2 B3 106.5(10) . . . . ?
B5 C1 B2 B7 3.8(12) . . . . ?
B5 C1 B2 B8 67.1(11) . . . . ?
B5 C1 B3 B2 -107.9(10) . . . . ?
B5 C1 B3 B4 36.1(9) . . . . ?
B5 C1 B3 B8 -68.1(11) . . . . ?
B5 C1 B3 B9 -4.1(12) . . . . ?
B5 C1 B4 B3 -143.3(9) . . . . ?
B5 C1 B4 B9 -102.6(9) . . . . ?
B5 C1 B4 B10 -38.8(8) . . . . ?
B5 B1 B2 C1 31.7(8) . . . . ?
B5 B1 B2 B3 -0.9(12) . . . . ?
B5 B1 B2 B7 -102.4(10) . . . . ?
B5 B1 B2 B8 -63.1(11) . . . . ?
B5 B1 B6 B7 136.6(10) . . . . ?
B5 B1 B6 B10 35.0(9) . . . . ?
B5 B1 B6 B11 97.8(10) . . . . ?
B5 B1 B7 B2 99.2(10) . . . . ?
B5 B1 B7 B6 -39.6(9) . . . . ?
B5 B1 B7 B8 61.2(12) . . . . ?
B5 B1 B7 B11 -1.5(13) . . . . ?
B5 B4 B9 B3 -101.3(10) . . . . ?
B5 B4 B9 B8 -64.7(12) . . . . ?
B5 B4 B9 B10 37.1(9) . . . . ?
B5 B4 B9 B11 -2.1(12) . . . . ?
B5 B4 B10 B6 -38.4(9) . . . . ?
B5 B4 B10 B9 -138.4(10) . . . . ?
B5 B4 B10 B11 -99.1(10) . . . . ?
B5 B6 B7 B1 38.2(8) . . . . ?
B5 B6 B7 B2 0.8(12) . . . . ?
B5 B6 B7 B8 -61.5(12) . . . . ?
B5 B6 B7 B11 -97.7(10) . . . . ?
B5 B6 B10 B4 38.2(9) . . . . ?
B5 B6 B10 B9 99.9(10) . . . . ?
B5 B6 B10 B11 135.4(11) . . . . ?
B5 B6 B11 Br1 -147.1(9) . . . . ?
B5 B6 B11 B7 100.9(10) . . . . ?
B5 B6 B11 B8 63.5(12) . . . . ?
B5 B6 B11 B9 -1.6(13) . . . . ?
B5 B6 B11 B10 -37.9(9) . . . . ?
B5 B10 B11 Br1 151.9(9) . . . . ?
B5 B10 B11 B6 39.3(9) . . . . ?
B5 B10 B11 B7 0.9(14) . . . . ?
B5 B10 B11 B8 -64.7(12) . . . . ?
B5 B10 B11 B9 -101.0(10) . . . . ?
B6 B1 B2 C1 96.5(10) . . . . ?
B6 B1 B2 B3 63.9(11) . . . . ?
B6 B1 B2 B7 -37.6(9) . . . . ?
B6 B1 B2 B8 1.7(12) . . . . ?
B6 B1 B5 C1 -134.2(9) . . . . ?
B6 B1 B5 B4 -101.8(10) . . . . ?
B6 B1 B5 B10 -37.3(10) . . . . ?
B6 B1 B7 B2 138.7(9) . . . . ?
B6 B1 B7 B8 100.7(10) . . . . ?
B6 B1 B7 B11 38.0(9) . . . . ?
B6 B5 B10 B4 -137.3(10) . . . . ?
B6 B5 B10 B9 -101.0(10) . . . . ?
B6 B5 B10 B11 -38.1(9) . . . . ?
B6 B7 B8 B2 101.1(10) . . . . ?
B6 B7 B8 B3 62.6(12) . . . . ?
B6 B7 B8 B9 -0.2(13) . . . . ?
B6 B7 B8 B11 -35.6(9) . . . . ?
B6 B7 B11 Br1 -111.6(12) . . . . ?
B6 B7 B11 B8 139.6(10) . . . . ?
B6 B7 B11 B9 103.5(11) . . . . ?
B6 B7 B11 B10 38.6(10) . . . . ?
B6 B10 B11 Br1 112.6(11) . . . . ?
B6 B10 B11 B7 -38.4(10) . . . . ?
B6 B10 B11 B8 -104.0(10) . . . . ?
B6 B10 B11 B9 -140.4(10) . . . . ?
B7 B1 B2 C1 134.1(9) . . . . ?
B7 B1 B2 B3 101.5(10) . . . . ?
B7 B1 B2 B8 39.3(9) . . . . ?
B7 B1 B5 C1 -94.7(10) . . . . ?
B7 B1 B5 B4 -62.3(12) . . . . ?
B7 B1 B5 B6 39.5(9) . . . . ?
B7 B1 B5 B10 2.2(13) . . . . ?
B7 B1 B6 B5 -136.6(10) . . . . ?
B7 B1 B6 B10 -101.6(10) . . . . ?
B7 B1 B6 B11 -38.8(9) . . . . ?
B7 B2 B3 C1 95.6(10) . . . . ?
B7 B2 B3 B4 63.5(11) . . . . ?
B7 B2 B3 B8 -38.4(9) . . . . ?
B7 B2 B3 B9 -0.3(13) . . . . ?
B7 B2 B8 B3 137.7(10) . . . . ?
B7 B2 B8 B9 100.8(11) . . . . ?
B7 B2 B8 B11 37.7(9) . . . . ?
B7 B6 B10 B4 -60.6(12) . . . . ?
B7 B6 B10 B5 -98.7(10) . . . . ?
B7 B6 B10 B9 1.2(12) . . . . ?
B7 B6 B10 B11 36.7(9) . . . . ?
B7 B6 B11 Br1 112.0(11) . . . . ?
B7 B6 B11 B8 -37.4(9) . . . . ?
B7 B6 B11 B9 -102.5(11) . . . . ?
B7 B6 B11 B10 -138.9(10) . . . . ?
B7 B8 B9 B3 101.1(10) . . . . ?
B7 B8 B9 B4 64.3(12) . . . . ?
B7 B8 B9 B10 0.9(12) . . . . ?
B7 B8 B9 B11 -34.9(9) . . . . ?
B7 B8 B11 Br1 -112.4(10) . . . . ?
B7 B8 B11 B6 37.7(9) . . . . ?
B7 B8 B11 B9 140.6(10) . . . . ?
B7 B8 B11 B10 104.2(10) . . . . ?
B8 B2 B3 C1 134.0(10) . . . . ?
B8 B2 B3 B4 101.9(11) . . . . ?
B8 B2 B3 B9 38.1(10) . . . . ?
B8 B2 B7 B1 -136.6(10) . . . . ?
B8 B2 B7 B6 -100.1(10) . . . . ?
B8 B2 B7 B11 -38.3(9) . . . . ?
B8 B3 B4 C1 95.6(10) . . . . ?
B8 B3 B4 B5 63.1(11) . . . . ?
B8 B3 B4 B9 -38.3(9) . . . . ?
B8 B3 B4 B10 -0.1(12) . . . . ?
B8 B3 B9 B4 138.4(10) . . . . ?
B8 B3 B9 B10 101.1(10) . . . . ?
B8 B3 B9 B11 38.6(9) . . . . ?
B8 B7 B11 Br1 108.8(12) . . . . ?
B8 B7 B11 B6 -139.6(10) . . . . ?
B8 B7 B11 B9 -36.0(10) . . . . ?
B8 B7 B11 B10 -101.0(11) . . . . ?
B8 B9 B10 B4 99.4(10) . . . . ?
B8 B9 B10 B5 62.4(12) . . . . ?
B8 B9 B10 B6 -1.3(12) . . . . ?
B8 B9 B10 B11 -35.9(9) . . . . ?
B8 B9 B11 Br1 -110.2(11) . . . . ?
B8 B9 B11 B6 102.8(11) . . . . ?
B8 B9 B11 B7 36.4(10) . . . . ?
B8 B9 B11 B10 139.9(10) . . . . ?
B9 B3 B4 C1 133.9(9) . . . . ?
B9 B3 B4 B5 101.4(10) . . . . ?
B9 B3 B4 B10 38.3(9) . . . . ?
B9 B3 B8 B2 -138.5(10) . . . . ?
B9 B3 B8 B7 -100.7(11) . . . . ?
B9 B3 B8 B11 -38.8(9) . . . . ?
B9 B4 B5 C1 97.1(9) . . . . ?
B9 B4 B5 B1 64.2(11) . . . . ?
B9 B4 B5 B6 1.2(12) . . . . ?
B9 B4 B5 B10 -38.0(9) . . . . ?
B9 B4 B10 B5 138.4(10) . . . . ?
B9 B4 B10 B6 100.0(11) . . . . ?
B9 B4 B10 B11 39.3(9) . . . . ?
B9 B8 B11 Br1 107.0(10) . . . . ?
B9 B8 B11 B6 -102.9(11) . . . . ?
B9 B8 B11 B7 -140.6(10) . . . . ?
B9 B8 B11 B10 -36.3(9) . . . . ?
B9 B10 B11 Br1 -107.0(10) . . . . ?
B9 B10 B11 B6 140.4(10) . . . . ?
B9 B10 B11 B7 102.0(11) . . . . ?
B9 B10 B11 B8 36.4(9) . . . . ?
B10 B4 B5 C1 135.1(9) . . . . ?
B10 B4 B5 B1 102.2(10) . . . . ?
B10 B4 B5 B6 39.2(9) . . . . ?
B10 B4 B9 B3 -138.4(10) . . . . ?
B10 B4 B9 B8 -101.8(10) . . . . ?
B10 B4 B9 B11 -39.2(9) . . . . ?
B10 B5 B6 B1 139.5(10) . . . . ?
B10 B5 B6 B7 101.2(10) . . . . ?
B10 B5 B6 B11 38.9(10) . . . . ?
B10 B6 B7 B1 99.0(10) . . . . ?
B10 B6 B7 B2 61.7(11) . . . . ?
B10 B6 B7 B8 -0.6(12) . . . . ?
B10 B6 B7 B11 -36.8(9) . . . . ?
B10 B6 B11 Br1 -109.1(11) . . . . ?
B10 B6 B11 B7 138.9(10) . . . . ?
B10 B6 B11 B8 101.5(11) . . . . ?
B10 B6 B11 B9 36.4(10) . . . . ?
B10 B9 B11 Br1 109.9(11) . . . . ?
B10 B9 B11 B6 -37.1(10) . . . . ?
B10 B9 B11 B7 -103.5(11) . . . . ?
B10 B9 B11 B8 -139.9(10) . . . . ?
B11 B6 B7 B1 135.8(10) . . . . ?
B11 B6 B7 B2 98.4(10) . . . . ?
B11 B6 B7 B8 36.2(9) . . . . ?
B11 B6 B10 B4 -97.2(11) . . . . ?
B11 B6 B10 B5 -135.4(11) . . . . ?
B11 B6 B10 B9 -35.5(9) . . . . ?
B11 B7 B8 B2 136.6(10) . . . . ?
B11 B7 B8 B3 98.1(11) . . . . ?
B11 B7 B8 B9 35.4(9) . . . . ?
B11 B8 B9 B3 136.0(10) . . . . ?
B11 B8 B9 B4 99.3(10) . . . . ?
B11 B8 B9 B10 35.8(9) . . . . ?
B11 B9 B10 B4 135.3(10) . . . . ?
B11 B9 B10 B5 98.3(10) . . . . ?
B11 B9 B10 B6 34.6(9) . . . . ?

_shelx_res_file                  
;
TITL 170517_yjs_Br_Pd_2nd in P21 #4 New: P21/c
    170517_yjs_br_pd_2nd_pl.res
    created by SHELXL-2016/6 at 13:30:58 on 18-May-2017
CELL 0.71073 8.7468 10.0535 26.411 90 95.913 90
ZERR 4 0.0009 0.0007 0.003 0 0.008 0
LATT 1
SYMM -X,0.5+Y,0.5-Z
SFAC C H B Br N O Pd
UNIT 36 100 44 4 12 8 4

L.S. 5
PLAN  -20
SIZE 0.42 0.28 0.1
TEMP 20
BOND $H
htab
CONF
fmap 2
acta
SHEL 999 0.83
OMIT 3 3 5
OMIT -3 1 9
OMIT -3 0 2
OMIT -2 2 5
OMIT 3 1 11
OMIT -3 1 3
OMIT -5 2 9
OMIT -2 1 18
OMIT -5 1 4
OMIT 2 2 5
OMIT -5 1 10
OMIT -3 1 15
OMIT -2 2 7
OMIT 2 2 15
OMIT 5 2 11
OMIT 2 1 8
OMIT 5 2 3
OMIT 5 2 5
OMIT 3 3 11
OMIT 5 4 5
OMIT 5 4 11
REM <olex2.extras>
REM <HklSrc "%.\\170517_yjs_Br_Pd_2nd.hkl">
REM </olex2.extras>

WGHT    0.086600   30.017500
FVAR       2.56241
PD1   7    0.768805    0.501202    0.092013    11.00000    0.06325    0.03235 =
         0.06356    0.00436    0.00948   -0.00144
BR1   4    0.619105    0.054236    0.258048    11.00000    0.15005    0.07685 =
         0.05704    0.00867    0.02738   -0.00369
O1    6    0.790391    0.388536    0.028045    11.00000    0.08197    0.03793 =
         0.05546    0.00324    0.01752   -0.00345
O2    6    0.813320    0.190047   -0.005082    11.00000    0.09533    0.04531 =
         0.05030   -0.00168    0.01371    0.00966
N1    5    0.790384    0.682477    0.043702    11.00000    0.11207    0.02970 =
         0.08094    0.01381    0.01528    0.00476
N2    5    0.763499    0.591765    0.159022    11.00000    0.06238    0.02442 =
         0.09420   -0.00002    0.01244    0.00386
C1    1    0.752793    0.202214    0.081610    11.00000    0.05124    0.02636 =
         0.04140    0.00431   -0.00024    0.00122
C2    1    0.786770    0.262857    0.031087    11.00000    0.05863    0.04446 =
         0.04545    0.00484    0.00454    0.00115
C3    1    0.795251    0.762608    0.014719    11.00000    0.05672    0.03249 =
         0.06740   -0.00060    0.01337   -0.00445
C4    1    0.805984    0.864047   -0.023325    11.00000    0.05892    0.03692 =
         0.06940    0.01135    0.01036   -0.00407
AFIX 137
H4A   2    0.850781    0.826927   -0.051859    11.00000   -1.50000
H4B   2    0.869218    0.935582   -0.009091    11.00000   -1.50000
H4C   2    0.705102    0.897190   -0.034359    11.00000   -1.50000
AFIX   0
C5    1    0.765113    0.640232    0.197788    11.00000    0.05817    0.04014 =
         0.08146   -0.00483   -0.00080    0.01315
C6    1    0.771792    0.700223    0.247306    11.00000    0.11426    0.08979 =
         0.07013   -0.02560   -0.00246    0.01993
AFIX 137
H6A   2    0.685515    0.758654    0.248691    11.00000   -1.50000
H6B   2    0.865396    0.750082    0.253695    11.00000   -1.50000
H6C   2    0.768929    0.632041    0.272639    11.00000   -1.50000
AFIX   0
B1    3    0.735676    0.325375    0.125397    11.00000    0.05895    0.03548 =
         0.05500   -0.00698   -0.00436    0.00169
B2    3    0.896507    0.212934    0.130217    11.00000    0.05013    0.05027 =
         0.04300   -0.00157   -0.00064   -0.00592
AFIX 153
H2    2    1.014434    0.247398    0.126929    11.00000   -1.20000
AFIX   0
B3    3    0.826365    0.057180    0.104747    11.00000    0.05599    0.03483 =
         0.05971    0.00152    0.00422    0.00524
AFIX 153
H3    2    0.900306   -0.009483    0.084966    11.00000   -1.20000
AFIX   0
B4    3    0.632707    0.073080    0.084410    11.00000    0.05427    0.03624 =
         0.03321    0.00051   -0.00097   -0.00909
AFIX 153
H4    2    0.581065    0.016725    0.051262    11.00000   -1.20000
AFIX   0
B5    3    0.575176    0.236862    0.096665    11.00000    0.04932    0.04913 =
         0.04333    0.00284    0.00344   -0.00398
AFIX 153
H5    2    0.485417    0.286976    0.071321    11.00000   -1.20000
AFIX   0
B6    3    0.598381    0.266203    0.164123    11.00000    0.06724    0.05017 =
         0.04978   -0.00266    0.01472   -0.00066
AFIX 153
H6    2    0.524501    0.333329    0.183726    11.00000   -1.20000
AFIX   0
B7    3    0.799861    0.249384    0.184399    11.00000    0.06323    0.03537 =
         0.05452    0.00157   -0.00371   -0.00939
AFIX 153
H7    2    0.855905    0.305438    0.216947    11.00000   -1.20000
AFIX   0
B8    3    0.855219    0.081626    0.170667    11.00000    0.06878    0.04944 =
         0.04477    0.00390   -0.01377   -0.00368
AFIX 153
H8    2    0.946577    0.029486    0.194641    11.00000   -1.20000
AFIX   0
B9    3    0.688448   -0.004851    0.142195    11.00000    0.08288    0.04007 =
         0.04133    0.00067    0.00729   -0.00204
AFIX 153
H9    2    0.671565   -0.111900    0.148196    11.00000   -1.20000
AFIX   0
B10   3    0.529565    0.108432    0.137080    11.00000    0.06141    0.04860 =
         0.05675    0.00832    0.01026   -0.01152
AFIX 153
H10   2    0.410698    0.074820    0.139166    11.00000   -1.20000
AFIX   0
B11   3    0.670722    0.117238    0.190552    11.00000    0.08586    0.03464 =
         0.05557   -0.00328    0.01612   -0.01360

N3    5    0.239693    0.677839    0.093345    11.00000    0.05750    0.06585 =
         0.05822    0.01912    0.00636    0.00084
AFIX  13
H3A   2    0.206842    0.712860    0.059330    11.00000   -1.20000
AFIX   0
C7    1    0.403634    0.689826    0.101182    11.00000    0.05802    0.26346 =
         0.11209    0.07529   -0.01316   -0.02156
AFIX 137
H7A   2    0.435322    0.698879    0.136910    11.00000   -1.50000
H7B   2    0.435430    0.766810    0.083485    11.00000   -1.50000
H7C   2    0.450004    0.611822    0.088404    11.00000   -1.50000
AFIX   0
C8    1    0.184372    0.533438    0.094594    11.00000    0.20794    0.06917 =
         0.06412    0.02053    0.02658    0.02330
AFIX 137
H8A   2    0.237208    0.488742    0.123393    11.00000   -1.50000
H8B   2    0.205465    0.489091    0.063882    11.00000   -1.50000
H8C   2    0.075768    0.531975    0.097290    11.00000   -1.50000
AFIX   0
C9    1    0.161624    0.753222    0.128956    11.00000    0.13840    0.17521 =
         0.07467    0.03543    0.01896    0.03513
AFIX 137
H9A   2    0.052604    0.746176    0.120310    11.00000   -1.50000
H9B   2    0.191883    0.844858    0.127728    11.00000   -1.50000
H9C   2    0.188135    0.719082    0.162664    11.00000   -1.50000
AFIX   0
HKLF 4


REM  170517_yjs_Br_Pd_2nd in P21 #4 New: P21/c
REM R1 =  0.0974 for    2903 Fo > 4sig(Fo)  and  0.1290 for all    4195 data
REM    249 parameters refined using      0 restraints

END

WGHT      0.0866     30.0038

REM Instructions for potential hydrogen bonds
EQIV $1 x, y+1, z
HTAB C4 O2_$1
HTAB C6 Br1_$1
EQIV $2 -x+1, -y+1, -z
HTAB N3 O1_$2
HTAB N3 O2_$2
EQIV $3 -x+1, y+1/2, -z+1/2
HTAB C9 Br1_$3

REM Highest difference peak  1.538,  deepest hole -1.393,  1-sigma level  0.158
Q1    1   0.4557  0.4986  0.0930  11.00000  0.05    1.54
Q2    1   0.9682 -0.0047  0.2208  11.00000  0.05    1.45
Q3    1   1.0388  0.0575  0.2598  11.00000  0.05    1.08
Q4    1   0.4962 -0.1155  0.2915  11.00000  0.05    1.05
Q5    1   0.7572  0.0578  0.2595  11.00000  0.05    1.01
Q6    1   0.3551 -0.0476  0.2617  11.00000  0.05    0.75
Q7    1   1.1033  0.5021  0.0936  11.00000  0.05    0.73
Q8    1   0.3394  0.0450  0.1559  11.00000  0.05    0.73
Q9    1   0.8604  0.3444  0.2399  11.00000  0.05    0.71
Q10   1   0.0670  0.0511  0.0786  11.00000  0.05    0.65
Q11   1   0.7394 -0.0557  0.2565  11.00000  0.05    0.61
Q12   1   0.8900  0.4817  0.0927  11.00000  0.05    0.56
Q13   1   1.0002  0.5914  0.0968  11.00000  0.05    0.54
Q14   1   1.0931  0.4532  0.0528  11.00000  0.05    0.54
Q15   1   0.8669  0.5640  0.0512  11.00000  0.05    0.50
Q16   1   0.5458 -0.0233  0.2226  11.00000  0.05    0.48
Q17   1   0.3312  0.5560  0.0997  11.00000  0.05    0.48
Q18   1   0.6728  0.4622  0.0927  11.00000  0.05    0.47
Q19   1   0.8955  0.1137  0.1423  11.00000  0.05    0.46
Q20   1   0.8955  0.3995  0.1274  11.00000  0.05    0.46
;
_shelx_res_checksum              81824
_olex2_submission_special_instructions 'No special instructions were received'
####################################################################### 
# 
# This file contains crystal structure data downloaded from the 
# Cambridge Structural Database (CSD) hosted by the Cambridge 
# Crystallographic Data Centre (CCDC).
# 
# Full information about CCDC data access policies and citation 
# guidelines are available at http://www.ccdc.cam.ac.uk/access/V1 
# 
# Audit and citation data items may have been added by the CCDC. 
# Please retain this information to preserve the provenance of 
# this file and to allow appropriate attribution of the data. 
# 
#######################################################################

data_wmj18065_0m
_database_code_depnum_ccdc_archive 'CCDC 1886700'
loop_
_audit_author_name
_audit_author_address
'Simon Duttwyler' 'Zhejiang University'
_audit_update_record             
;
2018-12-21 deposited with the CCDC.	2019-03-04 downloaded from the CCDC.
;
_audit_creation_date             2018-05-11
_audit_creation_method           
;
Olex2 1.2
(compiled 2018.04.03 svn.r3497 for OlexSys, GUI svn.r5486)
;
_shelx_SHELXL_version_number     2016/6
_chemical_name_common            ?
_chemical_name_systematic        ?
_chemical_formula_moiety         'C42 H42 B11 O2, C3 H6 O, C8 H20 N'
_chemical_formula_sum            'C53 H68 B11 N O3'
_chemical_formula_weight         885.99
_chemical_melting_point          ?
loop_
_atom_type_symbol
_atom_type_description
_atom_type_scat_dispersion_real
_atom_type_scat_dispersion_imag
_atom_type_scat_source
C C 0.0148 0.0070 'International Tables Vol C Tables 4.2.6.8 and 6.1.1.4'
H H 0.0000 0.0000 'International Tables Vol C Tables 4.2.6.8 and 6.1.1.4'
B B 0.0073 0.0030 'International Tables Vol C Tables 4.2.6.8 and 6.1.1.4'
N N 0.0241 0.0134 'International Tables Vol C Tables 4.2.6.8 and 6.1.1.4'
O O 0.0389 0.0241 'International Tables Vol C Tables 4.2.6.8 and 6.1.1.4'

_shelx_space_group_comment       
;
The symmetry employed for this shelxl refinement is uniquely defined
by the following loop, which should always be used as a source of
symmetry information in preference to the above space-group names.
They are only intended as comments.
;
_space_group_crystal_system      monoclinic
_space_group_IT_number           14
_space_group_name_H-M_alt        'P 1 21/n 1'
_space_group_name_Hall           '-P 2yn'
loop_
_space_group_symop_operation_xyz
'x, y, z'
'-x+1/2, y+1/2, -z+1/2'
'-x, -y, -z'
'x-1/2, -y-1/2, z-1/2'

_cell_length_a                   11.9981(3)
_cell_length_b                   20.7041(4)
_cell_length_c                   21.3976(4)
_cell_angle_alpha                90
_cell_angle_beta                 92.9100(10)
_cell_angle_gamma                90
_cell_volume                     5308.52(19)
_cell_formula_units_Z            4
_cell_measurement_reflns_used    8577
_cell_measurement_temperature    170(2)
_cell_measurement_theta_max      45.759
_cell_measurement_theta_min      3.599
_shelx_estimated_absorpt_T_max   0.991
_shelx_estimated_absorpt_T_min   0.976
_exptl_absorpt_coefficient_mu    0.308
_exptl_absorpt_correction_T_max  0.7508
_exptl_absorpt_correction_T_min  0.6382
_exptl_absorpt_correction_type   multi-scan
_exptl_absorpt_process_details   
'SADABS-2016/2 (Bruker,2016/2) was used for absorption correction. wR2(int) was 0.1082 before and 0.0544 after correction. The Ratio of minimum to maximum transmission is 0.8500. The \l/2 correction factor is Not present.'
_exptl_absorpt_special_details   ?
_exptl_crystal_colour            colourless
_exptl_crystal_colour_primary    colourless
_exptl_crystal_density_diffrn    1.109
_exptl_crystal_density_meas      ?
_exptl_crystal_density_method    ?
_exptl_crystal_description       block
_exptl_crystal_F_000             1888
_exptl_crystal_size_max          0.08
_exptl_crystal_size_mid          0.05
_exptl_crystal_size_min          0.03
_exptl_transmission_factor_max   ?
_exptl_transmission_factor_min   ?
_diffrn_reflns_av_R_equivalents  0.0662
_diffrn_reflns_av_unetI/netI     0.0575
_diffrn_reflns_Laue_measured_fraction_full 0.992
_diffrn_reflns_Laue_measured_fraction_max 0.991
_diffrn_reflns_limit_h_max       14
_diffrn_reflns_limit_h_min       -14
_diffrn_reflns_limit_k_max       13
_diffrn_reflns_limit_k_min       -25
_diffrn_reflns_limit_l_max       26
_diffrn_reflns_limit_l_min       -25
_diffrn_reflns_number            50116
_diffrn_reflns_point_group_measured_fraction_full 0.992
_diffrn_reflns_point_group_measured_fraction_max 0.991
_diffrn_reflns_theta_full        53.594
_diffrn_reflns_theta_max         54.945
_diffrn_reflns_theta_min         3.599
_diffrn_ambient_temperature      170.0
_diffrn_detector_area_resol_mean ?
_diffrn_measured_fraction_theta_full 0.992
_diffrn_measured_fraction_theta_max 0.991
_diffrn_measurement_device_type  'Bruker D8 Venture'
_diffrn_measurement_method       '\f and \w scans'
_diffrn_radiation_type           GaK\a
_diffrn_radiation_wavelength     1.34139
_diffrn_source                   ?
_diffrn_standards_number         0
_reflns_Friedel_coverage         0.000
_reflns_Friedel_fraction_full    .
_reflns_Friedel_fraction_max     .
_reflns_number_gt                5609
_reflns_number_total             10024
_reflns_special_details          
;
 Reflections were merged by SHELXL according to the crystal
 class for the calculation of statistics and refinement.
 
 _reflns_Friedel_fraction is defined as the number of unique
 Friedel pairs measured divided by the number that would be
 possible theoretically, ignoring centric projections and
 systematic absences.
;
_reflns_threshold_expression     'I > 2\s(I)'
_computing_cell_refinement       'SAINT v8.37A (Bruker, 2015)'
_computing_data_collection       ?
_computing_data_reduction        'SAINT v8.37A (Bruker, 2015)'
_computing_molecular_graphics    'Olex2 (Dolomanov et al., 2009)'
_computing_publication_material  'Olex2 (Dolomanov et al., 2009)'
_computing_structure_refinement  'ShelXL (Sheldrick, 2015)'
_computing_structure_solution    'ShelXT (Sheldrick, 2015)'
_refine_diff_density_max         0.720
_refine_diff_density_min         -0.521
_refine_diff_density_rms         0.058
_refine_ls_extinction_coef       .
_refine_ls_extinction_method     none
_refine_ls_goodness_of_fit_ref   1.030
_refine_ls_hydrogen_treatment    mixed
_refine_ls_matrix_type           full
_refine_ls_number_parameters     662
_refine_ls_number_reflns         10024
_refine_ls_number_restraints     216
_refine_ls_R_factor_all          0.1609
_refine_ls_R_factor_gt           0.0991
_refine_ls_restrained_S_all      1.037
_refine_ls_shift/su_max          0.000
_refine_ls_shift/su_mean         0.000
_refine_ls_structure_factor_coef Fsqd
_refine_ls_weighting_details     
'w=1/[\s^2^(Fo^2^)+(0.1668P)^2^+3.2732P] where P=(Fo^2^+2Fc^2^)/3'
_refine_ls_weighting_scheme      calc
_refine_ls_wR_factor_gt          0.2591
_refine_ls_wR_factor_ref         0.3133
_refine_special_details          ?
_olex2_refinement_description    
;
1. Fixed Uiso
 At 1.2 times of:
  All B(H) groups, All C(H) groups, All C(H,H) groups
 At 1.5 times of:
  All C(H,H,H) groups
2. Uiso/Uaniso restraints and constraints
C35 \\sim C36 \\sim C37 \\sim C38 \\sim C39 \\sim C40 \\sim C41 \\sim C42 \\sim
C36' \\sim C37' \\sim C38' \\sim C39' \\sim C40' \\sim C41' \\sim C42': within
2A with sigma of 0.01 and sigma for terminal atoms of 0.02
3. Others
 Fixed Sof: H35(0.5) H35A(0.5) C36(0.5) H36(0.5) C37(0.5) C38(0.5) H38(0.5)
 C39(0.5) H39(0.5) C40(0.5) H40(0.5) C41(0.5) H41(0.5) C42(0.5) H42(0.5)
 C36'(0.5) H36'(0.5) C37'(0.5) C42'(0.5) H42'(0.5) C41'(0.5) H41'(0.5)
 C40'(0.5) H40'(0.5) C39'(0.5) H39'(0.5) C38'(0.5) H38'(0.5)
4.a Secondary CH2 refined with riding coordinates:
 C43(H43A,H43B), C45(H45A,H45B), C47(H47A,H47B), C49(H49A,H49B)
4.b Aromatic/amide H refined with riding coordinates:
 C3(H3), C4(H4), C6(H6), C7(H7), C8(H8), C9(H9), C10(H10), C11(H11), C12(H12),
 C14(H14), C15(H15), C16(H16), C17(H17), C18(H18), C19(H19), C20(H20), C22(H22),
  C23(H23), C24(H24), C25(H25), C26(H26), C27(H27), C28(H28), C30(H30),
 C31(H31), C32(H32), C33(H33), C34(H34), C35(H35), C35(H35A), C36(H36),
 C38(H38), C39(H39), C40(H40), C41(H41), C42(H42), C36'(H36'), C42'(H42'),
 C41'(H41'), C40'(H40'), C39'(H39'), C38'(H38')
4.c Fitted hexagon refined as free rotating group:
 C37(C38,C39,C40,C41,C42), C37'(C42',C41',C40',C39',C38')
4.d Idealised Me refined as rotating group:
 C52(H52A,H52B,H52C), C53(H53A,H53B,H53C), C44(H44A,H44B,H44C), C46(H46A,H46B,
 H46C), C48(H48A,H48B,H48C), C50(H50A,H50B,H50C)
4.e Boron cage BH refined with riding coordinates:
 B6(H6A), B7(H7A), B8(H8A), B9(H9A), B10(H10A), B11(H11A)
;
_atom_sites_solution_hydrogens   mixed
_atom_sites_solution_primary     dual
_atom_sites_solution_secondary   ?
loop_
_atom_site_label
_atom_site_type_symbol
_atom_site_fract_x
_atom_site_fract_y
_atom_site_fract_z
_atom_site_U_iso_or_equiv
_atom_site_adp_type
_atom_site_occupancy
_atom_site_site_symmetry_order
_atom_site_calc_flag
_atom_site_refinement_flags_posn
_atom_site_refinement_flags_adp
_atom_site_refinement_flags_occupancy
_atom_site_disorder_assembly
_atom_site_disorder_group
O1 O 0.5959(2) 0.27239(18) 0.49871(14) 0.0823(10) Uani 1 1 d . . . . .
O2 O 0.5613(2) 0.22420(19) 0.58506(14) 0.0884(11) Uani 1 1 d . . . . .
C1 C 0.7505(3) 0.24404(15) 0.56487(14) 0.0413(7) Uani 1 1 d . . . . .
C2 C 0.6263(3) 0.24622(15) 0.55144(15) 0.0421(7) Uani 1 1 d . . . . .
C3 C 0.7243(3) 0.3150(2) 0.67953(16) 0.0579(10) Uani 1 1 d . . . . .
H3 H 0.648913 0.300939 0.679095 0.069 Uiso 1 1 calc R . . . .
C4 C 0.7550(4) 0.3606(2) 0.71889(18) 0.0633(10) Uani 1 1 d . . . . .
H4 H 0.827720 0.377627 0.714739 0.076 Uiso 1 1 calc R . . . .
C5 C 0.6898(4) 0.38917(18) 0.76954(17) 0.0616(10) Uani 1 1 d . . . . .
C6 C 0.7315(4) 0.4411(2) 0.8024(2) 0.0752(13) Uani 1 1 d . . . . .
H6 H 0.800239 0.459472 0.791136 0.090 Uiso 1 1 calc R . . . .
C7 C 0.6767(5) 0.4679(2) 0.8517(2) 0.0806(13) Uani 1 1 d . . . . .
H7 H 0.708298 0.503690 0.873983 0.097 Uiso 1 1 calc R . . . .
C8 C 0.5781(5) 0.4429(2) 0.8681(2) 0.0772(13) Uani 1 1 d . . . . .
H8 H 0.539984 0.461257 0.901636 0.093 Uiso 1 1 calc R . . . .
C9 C 0.5336(4) 0.3911(2) 0.8361(2) 0.0749(12) Uani 1 1 d . . . . .
H9 H 0.464620 0.373398 0.847755 0.090 Uiso 1 1 calc R . . . .
C10 C 0.5886(4) 0.3641(2) 0.78656(19) 0.0662(11) Uani 1 1 d . . . . .
H10 H 0.556566 0.328409 0.764347 0.079 Uiso 1 1 calc R . . . .
C11 C 0.7718(3) 0.37927(16) 0.53602(16) 0.0481(8) Uani 1 1 d . . . . .
H11 H 0.698834 0.387302 0.549540 0.058 Uiso 1 1 calc R . . . .
C12 C 0.8174(3) 0.42437(18) 0.50169(17) 0.0544(9) Uani 1 1 d . . . . .
H12 H 0.887930 0.413761 0.486185 0.065 Uiso 1 1 calc R . . . .
C13 C 0.7739(3) 0.48862(18) 0.48429(18) 0.0590(10) Uani 1 1 d . . . . .
C14 C 0.8406(4) 0.5328(2) 0.45411(18) 0.0692(12) Uani 1 1 d . . . . .
H14 H 0.913964 0.520665 0.444204 0.083 Uiso 1 1 calc R . . . .
C15 C 0.8024(6) 0.5938(2) 0.4383(2) 0.0941(19) Uani 1 1 d . . . . .
H15 H 0.848799 0.622634 0.416885 0.113 Uiso 1 1 calc R . . . .
C16 C 0.6993(7) 0.6128(2) 0.4532(3) 0.122(3) Uani 1 1 d . . . . .
H16 H 0.675167 0.655679 0.444206 0.146 Uiso 1 1 calc R . . . .
C17 C 0.6293(7) 0.5706(2) 0.4811(3) 0.131(3) Uani 1 1 d . . . . .
H17 H 0.555890 0.583636 0.490017 0.157 Uiso 1 1 calc R . . . .
C18 C 0.6657(5) 0.5088(2) 0.4964(3) 0.0925(18) Uani 1 1 d . . . . .
H18 H 0.616491 0.479652 0.515473 0.111 Uiso 1 1 calc R . . . .
C19 C 0.8005(3) 0.24682(15) 0.43190(14) 0.0396(7) Uani 1 1 d . . . . .
H19 H 0.727145 0.232400 0.420465 0.047 Uiso 1 1 calc R . . . .
C20 C 0.8648(3) 0.26539(18) 0.38731(16) 0.0494(8) Uani 1 1 d . . . . .
H20 H 0.931863 0.286576 0.401060 0.059 Uiso 1 1 calc R . . . .
C21 C 0.8476(3) 0.25802(18) 0.31920(16) 0.0509(9) Uani 1 1 d . . . . .
C22 C 0.9267(3) 0.2849(3) 0.28070(18) 0.0748(13) Uani 1 1 d . . . . .
H22 H 0.987841 0.308443 0.299147 0.090 Uiso 1 1 calc R . . . .
C23 C 0.9174(4) 0.2777(3) 0.2167(2) 0.0852(15) Uani 1 1 d . . . . .
H23 H 0.971877 0.295923 0.191240 0.102 Uiso 1 1 calc R . . . .
C24 C 0.8281(5) 0.2437(2) 0.1898(2) 0.0793(14) Uani 1 1 d . . . . .
H24 H 0.822837 0.237443 0.145718 0.095 Uiso 1 1 calc R . . . .
C25 C 0.7468(5) 0.2188(2) 0.2261(2) 0.0764(13) Uani 1 1 d . . . . .
H25 H 0.683905 0.197470 0.206810 0.092 Uiso 1 1 calc R . . . .
C26 C 0.7568(4) 0.22496(19) 0.29160(17) 0.0597(10) Uani 1 1 d . . . . .
H26 H 0.701962 0.206693 0.316818 0.072 Uiso 1 1 calc R . . . .
C27 C 0.7540(3) 0.11646(16) 0.51630(16) 0.0476(8) Uani 1 1 d . . . . .
H27 H 0.675066 0.120206 0.512755 0.057 Uiso 1 1 calc R . . . .
C28 C 0.7976(4) 0.06313(19) 0.49535(18) 0.0620(10) Uani 1 1 d . . . . .
H28 H 0.876833 0.061398 0.497192 0.074 Uiso 1 1 calc R . . . .
C29 C 0.7411(4) 0.0064(2) 0.4697(2) 0.0686(11) Uani 1 1 d . . . . .
C30 C 0.8026(5) -0.0502(3) 0.4617(3) 0.110(2) Uani 1 1 d . . . . .
H30 H 0.881166 -0.049155 0.469679 0.132 Uiso 1 1 calc R . . . .
C31 C 0.7544(6) -0.1056(3) 0.4430(3) 0.122(2) Uani 1 1 d . . . . .
H31 H 0.798359 -0.142915 0.436472 0.146 Uiso 1 1 calc R . . . .
C32 C 0.6381(6) -0.1078(3) 0.4333(3) 0.104(2) Uani 1 1 d . . . . .
H32 H 0.601810 -0.147852 0.424801 0.124 Uiso 1 1 calc R . . . .
C33 C 0.5766(5) -0.0519(3) 0.4360(4) 0.139(3) Uani 1 1 d . . . . .
H33 H 0.498993 -0.051821 0.424636 0.167 Uiso 1 1 calc R . . . .
C34 C 0.6313(4) 0.0050(2) 0.4561(3) 0.1009(19) Uani 1 1 d . . . . .
H34 H 0.589004 0.043459 0.460025 0.121 Uiso 1 1 calc R . . . .
C35 C 0.7211(4) 0.1526(2) 0.6655(2) 0.0787(13) Uani 1 1 d . U . . .
H35 H 0.668858 0.122439 0.647787 0.094 Uiso 0.5 1 calc R . P A 1
H35A H 0.665764 0.133618 0.637980 0.094 Uiso 0.5 1 calc R . P B 2
B1 B 0.8032(4) 0.2816(2) 0.63288(18) 0.0538(11) Uani 1 1 d . . . . .
B2 B 0.8278(3) 0.3142(2) 0.55605(17) 0.0457(9) Uani 1 1 d . . . . .
B3 B 0.8388(3) 0.24726(18) 0.50280(16) 0.0392(8) Uani 1 1 d . . . . .
B4 B 0.8200(3) 0.1742(2) 0.54645(17) 0.0453(9) Uani 1 1 d . . . . .
B5 B 0.7998(4) 0.1956(2) 0.62698(18) 0.0571(11) Uani 1 1 d . . . . .
B6 B 0.9235(4) 0.2350(3) 0.6565(2) 0.0742(16) Uani 1 1 d . . . . .
H6A H 0.952654 0.231004 0.706947 0.089 Uiso 1 1 calc R . . . .
B7 B 0.9396(4) 0.3070(3) 0.6140(2) 0.0639(13) Uani 1 1 d . . . . .
H7A H 0.979129 0.350769 0.636568 0.077 Uiso 1 1 calc R . . . .
B8 B 0.9598(3) 0.2865(2) 0.5344(2) 0.0533(10) Uani 1 1 d . . . . .
H8A H 1.012700 0.316665 0.504200 0.064 Uiso 1 1 calc R . . . .
B9 B 0.9559(3) 0.2005(2) 0.52872(17) 0.0474(9) Uani 1 1 d . . . . .
H9A H 1.006289 0.173389 0.494741 0.057 Uiso 1 1 calc R . . . .
B10 B 0.9334(4) 0.1693(3) 0.60395(19) 0.0615(12) Uani 1 1 d . . . . .
H10A H 0.968846 0.121561 0.619603 0.074 Uiso 1 1 calc R . . . .
B11 B 1.0189(4) 0.2379(3) 0.5963(2) 0.0691(15) Uani 1 1 d . . . . .
H11A H 1.111214 0.235830 0.606790 0.083 Uiso 1 1 calc R . . . .
C36 C 0.7391(8) 0.1652(5) 0.7331(4) 0.0562(19) Uani 0.5 1 d . U P C 1
H36 H 0.784659 0.200447 0.746988 0.067 Uiso 0.5 1 calc R . P C 1
C37 C 0.6877(6) 0.1241(3) 0.7789(2) 0.0669(17) Uani 0.5 1 d . U P C 1
C38 C 0.7107(5) 0.1356(3) 0.8422(3) 0.086(2) Uani 0.5 1 d G U P C 1
H38 H 0.758059 0.170353 0.855223 0.103 Uiso 0.5 1 calc R . P C 1
C39 C 0.6644(6) 0.0961(4) 0.8866(2) 0.097(2) Uani 0.5 1 d G U P C 1
H39 H 0.680118 0.103889 0.929935 0.117 Uiso 0.5 1 calc R . P C 1
C40 C 0.5951(7) 0.0452(3) 0.8676(3) 0.102(2) Uani 0.5 1 d G U P C 1
H40 H 0.563498 0.018201 0.897981 0.122 Uiso 0.5 1 calc R . P C 1
C41 C 0.5722(7) 0.0338(3) 0.8043(3) 0.105(2) Uani 0.5 1 d G U P C 1
H41 H 0.524818 -0.001023 0.791315 0.126 Uiso 0.5 1 calc R . P C 1
C42 C 0.6185(7) 0.0732(3) 0.7599(2) 0.087(2) Uani 0.5 1 d G U P C 1
H42 H 0.602758 0.065441 0.716602 0.104 Uiso 0.5 1 calc R . P C 1
C36' C 0.7062(9) 0.1344(5) 0.7211(5) 0.065(2) Uani 0.5 1 d . U P C 2
H36' H 0.756175 0.155516 0.750294 0.078 Uiso 0.5 1 calc R . P C 2
C37' C 0.6318(5) 0.0892(3) 0.7529(3) 0.0782(19) Uani 0.5 1 d . U P C 2
C42' C 0.5448(5) 0.0570(3) 0.7208(2) 0.079(2) Uani 0.5 1 d G U P C 2
H42' H 0.525041 0.067924 0.678583 0.095 Uiso 0.5 1 calc R . P C 2
C41' C 0.4866(5) 0.0088(3) 0.7505(3) 0.088(2) Uani 0.5 1 d G U P C 2
H41' H 0.427166 -0.013235 0.728602 0.105 Uiso 0.5 1 calc R . P C 2
C40' C 0.5155(6) -0.0073(3) 0.8123(3) 0.099(2) Uani 0.5 1 d G U P C 2
H40' H 0.475744 -0.040216 0.832637 0.119 Uiso 0.5 1 calc R . P C 2
C39' C 0.6025(6) 0.0249(3) 0.8444(2) 0.093(2) Uani 0.5 1 d G U P C 2
H39' H 0.622197 0.013962 0.886655 0.112 Uiso 0.5 1 calc R . P C 2
C38' C 0.6606(5) 0.0731(3) 0.8147(3) 0.0863(18) Uani 0.5 1 d G U P C 2
H38' H 0.720074 0.095120 0.836637 0.104 Uiso 0.5 1 calc R . P C 2
O3 O 0.3807(2) 0.26394(16) 0.46473(16) 0.0778(9) Uani 1 1 d . . . . .
C51 C 0.3350(4) 0.2246(3) 0.4319(3) 0.0839(14) Uani 1 1 d . . . . .
C52 C 0.4013(7) 0.1729(4) 0.4034(4) 0.151(3) Uani 1 1 d . . . . .
H52A H 0.411095 0.183065 0.359267 0.226 Uiso 1 1 calc GR . . . .
H52B H 0.362115 0.131550 0.406417 0.226 Uiso 1 1 calc GR . . . .
H52C H 0.474589 0.169814 0.425610 0.226 Uiso 1 1 calc GR . . . .
C53 C 0.2139(5) 0.2249(5) 0.4221(5) 0.162(4) Uani 1 1 d . . . . .
H53A H 0.184822 0.181586 0.430200 0.244 Uiso 1 1 calc GR . . . .
H53B H 0.193746 0.237299 0.378853 0.244 Uiso 1 1 calc GR . . . .
H53C H 0.181834 0.255842 0.450813 0.244 Uiso 1 1 calc GR . . . .
N1 N 0.5987(3) 0.44597(17) 0.29562(15) 0.0650(9) Uani 1 1 d . . . . .
C43 C 0.6859(4) 0.4957(2) 0.3072(3) 0.0948(17) Uani 1 1 d . . . . .
H43A H 0.677698 0.513538 0.349667 0.114 Uiso 1 1 calc R . . . .
H43B H 0.759606 0.474152 0.307278 0.114 Uiso 1 1 calc R . . . .
C44 C 0.6863(7) 0.5496(4) 0.2630(5) 0.165(4) Uani 1 1 d . . . . .
H44A H 0.699615 0.533205 0.221044 0.247 Uiso 1 1 calc GR . . . .
H44B H 0.745528 0.580089 0.275967 0.247 Uiso 1 1 calc GR . . . .
H44C H 0.613960 0.571679 0.262275 0.247 Uiso 1 1 calc GR . . . .
C45 C 0.6041(6) 0.4153(3) 0.2345(2) 0.0993(18) Uani 1 1 d . . . . .
H45A H 0.544731 0.382126 0.230305 0.119 Uiso 1 1 calc R . . . .
H45B H 0.588089 0.448268 0.201747 0.119 Uiso 1 1 calc R . . . .
C46 C 0.7063(9) 0.3862(4) 0.2235(3) 0.151(3) Uani 1 1 d . . . . .
H46A H 0.702001 0.365409 0.182307 0.226 Uiso 1 1 calc GR . . . .
H46B H 0.723540 0.353618 0.255844 0.226 Uiso 1 1 calc GR . . . .
H46C H 0.765189 0.419030 0.224722 0.226 Uiso 1 1 calc GR . . . .
C47 C 0.6119(4) 0.3952(3) 0.3479(2) 0.0855(15) Uani 1 1 d . . . . .
H47A H 0.688069 0.376975 0.347318 0.103 Uiso 1 1 calc R . . . .
H47B H 0.605724 0.417437 0.388563 0.103 Uiso 1 1 calc R . . . .
C48 C 0.5282(5) 0.3391(3) 0.3447(3) 0.1038(18) Uani 1 1 d . . . . .
H48A H 0.528838 0.318570 0.303472 0.156 Uiso 1 1 calc GR . . . .
H48B H 0.453169 0.355596 0.351463 0.156 Uiso 1 1 calc GR . . . .
H48C H 0.549082 0.307333 0.377171 0.156 Uiso 1 1 calc GR . . . .
C49 C 0.4800(5) 0.4761(4) 0.2953(4) 0.125(3) Uani 1 1 d . . . . .
H49A H 0.473735 0.508254 0.261069 0.150 Uiso 1 1 calc R . . . .
H49B H 0.425204 0.441510 0.284940 0.150 Uiso 1 1 calc R . . . .
C50 C 0.4477(8) 0.5070(6) 0.3513(5) 0.201(5) Uani 1 1 d . . . . .
H50A H 0.370213 0.521678 0.345816 0.301 Uiso 1 1 calc GR . . . .
H50B H 0.496476 0.544146 0.360432 0.301 Uiso 1 1 calc GR . . . .
H50C H 0.454386 0.476287 0.386195 0.301 Uiso 1 1 calc GR . . . .
H1 H 0.520(6) 0.263(3) 0.493(3) 0.12(2) Uiso 1 1 d . . . . .

loop_
_atom_site_aniso_label
_atom_site_aniso_U_11
_atom_site_aniso_U_22
_atom_site_aniso_U_33
_atom_site_aniso_U_23
_atom_site_aniso_U_13
_atom_site_aniso_U_12
O1 0.0395(15) 0.137(3) 0.0700(19) 0.0465(19) 0.0007(13) -0.0031(16)
O2 0.0518(16) 0.150(3) 0.0646(19) 0.035(2) 0.0102(14) -0.0183(18)
C1 0.0445(18) 0.0470(19) 0.0326(16) 0.0008(13) 0.0045(13) 0.0017(14)
C2 0.0462(18) 0.0437(18) 0.0372(17) -0.0004(14) 0.0091(14) -0.0008(15)
C3 0.059(2) 0.078(3) 0.0368(18) -0.0078(18) 0.0023(16) 0.0141(19)
C4 0.069(3) 0.067(3) 0.055(2) -0.0073(19) 0.0161(19) 0.007(2)
C5 0.087(3) 0.052(2) 0.047(2) -0.0085(17) 0.0110(19) 0.011(2)
C6 0.081(3) 0.076(3) 0.070(3) -0.025(2) 0.016(2) -0.006(2)
C7 0.102(4) 0.072(3) 0.068(3) -0.029(2) 0.007(3) 0.006(3)
C8 0.108(4) 0.074(3) 0.052(2) -0.009(2) 0.019(2) 0.025(3)
C9 0.097(3) 0.067(3) 0.064(3) -0.002(2) 0.032(2) 0.008(2)
C10 0.086(3) 0.061(2) 0.054(2) -0.0070(19) 0.023(2) 0.000(2)
C11 0.0428(18) 0.0461(19) 0.057(2) -0.0110(16) 0.0127(15) -0.0078(15)
C12 0.047(2) 0.061(2) 0.056(2) -0.0117(18) 0.0148(16) -0.0133(17)
C13 0.073(3) 0.047(2) 0.059(2) -0.0129(17) 0.0252(19) -0.0217(19)
C14 0.078(3) 0.082(3) 0.048(2) -0.005(2) 0.0090(19) -0.043(2)
C15 0.167(6) 0.062(3) 0.055(3) -0.006(2) 0.021(3) -0.066(3)
C16 0.231(8) 0.041(3) 0.103(4) 0.000(3) 0.092(5) -0.010(4)
C17 0.186(7) 0.057(3) 0.161(6) 0.023(3) 0.119(5) 0.035(4)
C18 0.113(4) 0.045(2) 0.126(4) 0.014(2) 0.079(3) 0.006(2)
C19 0.0400(17) 0.0419(17) 0.0368(17) 0.0003(13) 0.0018(13) -0.0044(13)
C20 0.0443(19) 0.064(2) 0.0394(18) 0.0005(16) 0.0018(15) -0.0069(16)
C21 0.051(2) 0.066(2) 0.0362(18) 0.0045(16) 0.0021(15) 0.0100(17)
C22 0.055(2) 0.129(4) 0.041(2) 0.018(2) 0.0085(17) 0.007(2)
C23 0.077(3) 0.136(4) 0.044(2) 0.018(3) 0.017(2) 0.025(3)
C24 0.110(4) 0.092(3) 0.036(2) -0.005(2) 0.006(2) 0.034(3)
C25 0.110(4) 0.066(3) 0.051(2) -0.007(2) -0.017(2) 0.010(3)
C26 0.084(3) 0.056(2) 0.0382(19) -0.0047(16) -0.0039(18) 0.002(2)
C27 0.0493(19) 0.0425(19) 0.052(2) 0.0071(15) 0.0154(15) 0.0019(15)
C28 0.069(3) 0.063(3) 0.055(2) -0.0067(19) 0.0026(19) 0.014(2)
C29 0.078(3) 0.057(3) 0.072(3) -0.009(2) 0.022(2) 0.002(2)
C30 0.109(4) 0.084(4) 0.133(5) -0.059(4) -0.020(4) 0.031(3)
C31 0.118(5) 0.094(4) 0.153(6) -0.051(4) -0.001(4) 0.026(4)
C32 0.136(5) 0.064(3) 0.115(4) -0.034(3) 0.045(4) -0.029(3)
C33 0.083(4) 0.107(5) 0.234(9) -0.062(5) 0.063(5) -0.031(4)
C34 0.077(3) 0.067(3) 0.160(5) -0.044(3) 0.028(3) -0.005(3)
C35 0.099(3) 0.081(3) 0.059(2) 0.027(2) 0.038(2) 0.039(2)
B1 0.053(2) 0.074(3) 0.034(2) -0.0076(19) -0.0023(17) 0.011(2)
B2 0.041(2) 0.057(2) 0.039(2) -0.0115(17) 0.0042(16) -0.0070(17)
B3 0.0391(19) 0.045(2) 0.0329(18) -0.0004(15) 0.0018(14) -0.0018(15)
B4 0.050(2) 0.052(2) 0.0341(19) 0.0049(16) 0.0066(16) 0.0062(18)
B5 0.071(3) 0.069(3) 0.0319(19) 0.0052(18) 0.0090(18) 0.023(2)
B6 0.070(3) 0.116(4) 0.036(2) -0.016(2) -0.012(2) 0.042(3)
B7 0.047(2) 0.093(4) 0.051(2) -0.032(2) -0.0086(19) 0.006(2)
B8 0.040(2) 0.069(3) 0.051(2) -0.022(2) 0.0009(17) -0.0005(19)
B9 0.041(2) 0.067(3) 0.0340(19) -0.0075(17) -0.0004(15) 0.0054(18)
B10 0.063(3) 0.085(3) 0.035(2) -0.001(2) -0.0044(18) 0.029(2)
B11 0.046(2) 0.114(4) 0.045(2) -0.027(2) -0.0125(19) 0.021(2)
C36 0.070(4) 0.058(4) 0.043(4) 0.018(4) 0.023(3) 0.018(4)
C37 0.077(4) 0.072(4) 0.053(3) 0.025(3) 0.026(3) 0.016(3)
C38 0.092(5) 0.110(5) 0.056(4) 0.035(4) 0.016(4) 0.011(4)
C39 0.104(5) 0.120(5) 0.070(4) 0.042(4) 0.024(4) 0.016(4)
C40 0.113(4) 0.113(5) 0.083(4) 0.048(4) 0.042(4) 0.016(4)
C41 0.118(4) 0.109(4) 0.091(4) 0.032(4) 0.034(4) 0.005(3)
C42 0.103(4) 0.091(4) 0.070(4) 0.024(4) 0.029(3) 0.001(4)
C36' 0.080(4) 0.068(4) 0.050(4) 0.024(4) 0.024(3) 0.021(4)
C37' 0.094(4) 0.084(4) 0.059(4) 0.033(3) 0.028(3) 0.011(4)
C42' 0.079(4) 0.089(4) 0.072(4) 0.039(4) 0.031(3) 0.017(4)
C41' 0.082(5) 0.097(5) 0.087(5) 0.043(4) 0.041(4) 0.020(4)
C40' 0.105(5) 0.103(5) 0.094(5) 0.054(4) 0.051(4) 0.020(4)
C39' 0.101(4) 0.107(5) 0.075(4) 0.050(4) 0.037(4) 0.033(4)
C38' 0.093(4) 0.102(4) 0.066(3) 0.040(3) 0.029(3) 0.021(3)
O3 0.0523(17) 0.090(2) 0.091(2) -0.0093(18) -0.0006(15) 0.0070(15)
C51 0.065(3) 0.087(3) 0.100(4) -0.019(3) 0.007(3) -0.024(3)
C52 0.133(6) 0.127(6) 0.197(8) -0.061(6) 0.049(6) -0.012(5)
C53 0.060(4) 0.222(9) 0.204(8) -0.066(7) -0.008(4) -0.034(4)
N1 0.059(2) 0.079(2) 0.0550(19) 0.0035(16) -0.0138(15) -0.0027(17)
C43 0.070(3) 0.070(3) 0.142(5) -0.024(3) -0.020(3) -0.001(2)
C44 0.120(6) 0.091(5) 0.280(11) 0.033(6) -0.021(6) -0.032(4)
C45 0.145(5) 0.090(4) 0.061(3) 0.000(3) -0.017(3) -0.032(4)
C46 0.237(10) 0.115(6) 0.100(5) -0.030(4) -0.005(5) 0.057(6)
C47 0.089(3) 0.113(4) 0.054(2) 0.009(2) -0.010(2) 0.026(3)
C48 0.098(4) 0.113(4) 0.101(4) 0.042(3) 0.006(3) -0.014(3)
C49 0.074(4) 0.131(5) 0.165(7) 0.069(5) -0.035(4) 0.004(4)
C50 0.180(9) 0.252(12) 0.175(9) 0.020(8) 0.063(7) 0.132(9)

_geom_special_details            
;
 All esds (except the esd in the dihedral angle between two l.s. planes)
 are estimated using the full covariance matrix.  The cell esds are taken
 into account individually in the estimation of esds in distances, angles
 and torsion angles; correlations between esds in cell parameters are only
 used when they are defined by crystal symmetry.  An approximate (isotropic)
 treatment of cell esds is used for estimating esds involving l.s. planes.
;
loop_
_geom_bond_atom_site_label_1
_geom_bond_atom_site_label_2
_geom_bond_distance
_geom_bond_site_symmetry_2
_geom_bond_publ_flag
O1 C2 1.287(4) . ?
O1 H1 0.93(7) . ?
O2 C2 1.180(4) . ?
C1 C2 1.504(5) . ?
C1 B1 1.740(5) . ?
C1 B2 1.738(5) . ?
C1 B3 1.742(5) . ?
C1 B4 1.725(5) . ?
C1 B5 1.743(5) . ?
C3 H3 0.9500 . ?
C3 C4 1.306(5) . ?
C3 B1 1.569(5) . ?
C4 H4 0.9500 . ?
C4 C5 1.491(5) . ?
C5 C6 1.366(6) . ?
C5 C10 1.386(6) . ?
C6 H6 0.9500 . ?
C6 C7 1.387(6) . ?
C7 H7 0.9500 . ?
C7 C8 1.354(7) . ?
C8 H8 0.9500 . ?
C8 C9 1.364(7) . ?
C9 H9 0.9500 . ?
C9 C10 1.395(6) . ?
C10 H10 0.9500 . ?
C11 H11 0.9500 . ?
C11 C12 1.324(5) . ?
C11 B2 1.557(6) . ?
C12 H12 0.9500 . ?
C12 C13 1.470(6) . ?
C13 C14 1.396(5) . ?
C13 C18 1.401(6) . ?
C14 H14 0.9500 . ?
C14 C15 1.379(7) . ?
C15 H15 0.9500 . ?
C15 C16 1.351(9) . ?
C16 H16 0.9500 . ?
C16 C17 1.371(8) . ?
C17 H17 0.9500 . ?
C17 C18 1.385(7) . ?
C18 H18 0.9500 . ?
C19 H19 0.9500 . ?
C19 C20 1.314(5) . ?
C19 B3 1.563(5) . ?
C20 H20 0.9500 . ?
C20 C21 1.469(5) . ?
C21 C22 1.403(5) . ?
C21 C26 1.393(6) . ?
C22 H22 0.9500 . ?
C22 C23 1.377(6) . ?
C23 H23 0.9500 . ?
C23 C24 1.383(8) . ?
C24 H24 0.9500 . ?
C24 C25 1.378(7) . ?
C25 H25 0.9500 . ?
C25 C26 1.407(5) . ?
C26 H26 0.9500 . ?
C27 H27 0.9500 . ?
C27 C28 1.310(5) . ?
C27 B4 1.555(5) . ?
C28 H28 0.9500 . ?
C28 C29 1.449(6) . ?
C29 C30 1.401(6) . ?
C29 C34 1.336(7) . ?
C30 H30 0.9500 . ?
C30 C31 1.336(8) . ?
C31 H31 0.9500 . ?
C31 C32 1.401(9) . ?
C32 H32 0.9500 . ?
C32 C33 1.375(9) . ?
C33 H33 0.9500 . ?
C33 C34 1.406(7) . ?
C34 H34 0.9500 . ?
C35 H35 0.9500 . ?
C35 H35A 0.9500 . ?
C35 B5 1.563(7) . ?
C35 C36 1.476(10) . ?
C35 C36' 1.270(10) . ?
B1 B2 1.815(6) . ?
B1 B5 1.785(7) . ?
B1 B6 1.788(6) . ?
B1 B7 1.784(7) . ?
B2 B3 1.803(5) . ?
B2 B7 1.786(6) . ?
B2 B8 1.768(6) . ?
B3 B4 1.799(5) . ?
B3 B8 1.767(5) . ?
B3 B9 1.771(5) . ?
B4 B5 1.808(5) . ?
B4 B9 1.778(6) . ?
B4 B10 1.790(6) . ?
B5 B6 1.781(8) . ?
B5 B10 1.787(6) . ?
B6 H6A 1.1200 . ?
B6 B7 1.762(8) . ?
B6 B10 1.774(7) . ?
B6 B11 1.767(7) . ?
B7 H7A 1.1200 . ?
B7 B8 1.784(6) . ?
B7 B11 1.771(7) . ?
B8 H8A 1.1200 . ?
B8 B9 1.784(7) . ?
B8 B11 1.782(7) . ?
B9 H9A 1.1200 . ?
B9 B10 1.768(6) . ?
B9 B11 1.776(6) . ?
B10 H10A 1.1200 . ?
B10 B11 1.764(8) . ?
B11 H11A 1.1200 . ?
C36 H36 0.9500 . ?
C36 C37 1.457(10) . ?
C37 C38 1.3900 . ?
C37 C42 1.3900 . ?
C38 H38 0.9500 . ?
C38 C39 1.3900 . ?
C39 H39 0.9500 . ?
C39 C40 1.3900 . ?
C40 H40 0.9500 . ?
C40 C41 1.3900 . ?
C41 H41 0.9500 . ?
C41 C42 1.3900 . ?
C42 H42 0.9500 . ?
C36' H36' 0.9500 . ?
C36' C37' 1.483(11) . ?
C37' C42' 1.3900 . ?
C37' C38' 1.3900 . ?
C42' H42' 0.9500 . ?
C42' C41' 1.3900 . ?
C41' H41' 0.9500 . ?
C41' C40' 1.3900 . ?
C40' H40' 0.9500 . ?
C40' C39' 1.3900 . ?
C39' H39' 0.9500 . ?
C39' C38' 1.3900 . ?
C38' H38' 0.9500 . ?
O3 C51 1.191(5) . ?
C51 C52 1.484(8) . ?
C51 C53 1.457(8) . ?
C52 H52A 0.9800 . ?
C52 H52B 0.9800 . ?
C52 H52C 0.9800 . ?
C53 H53A 0.9800 . ?
C53 H53B 0.9800 . ?
C53 H53C 0.9800 . ?
N1 C43 1.480(6) . ?
N1 C45 1.458(6) . ?
N1 C47 1.537(6) . ?
N1 C49 1.555(7) . ?
C43 H43A 0.9900 . ?
C43 H43B 0.9900 . ?
C43 C44 1.465(9) . ?
C44 H44A 0.9800 . ?
C44 H44B 0.9800 . ?
C44 H44C 0.9800 . ?
C45 H45A 0.9900 . ?
C45 H45B 0.9900 . ?
C45 C46 1.398(10) . ?
C46 H46A 0.9800 . ?
C46 H46B 0.9800 . ?
C46 H46C 0.9800 . ?
C47 H47A 0.9900 . ?
C47 H47B 0.9900 . ?
C47 C48 1.535(8) . ?
C48 H48A 0.9800 . ?
C48 H48B 0.9800 . ?
C48 H48C 0.9800 . ?
C49 H49A 0.9900 . ?
C49 H49B 0.9900 . ?
C49 C50 1.429(11) . ?
C50 H50A 0.9800 . ?
C50 H50B 0.9800 . ?
C50 H50C 0.9800 . ?

loop_
_geom_angle_atom_site_label_1
_geom_angle_atom_site_label_2
_geom_angle_atom_site_label_3
_geom_angle
_geom_angle_site_symmetry_1
_geom_angle_site_symmetry_3
_geom_angle_publ_flag
C2 O1 H1 105(4) . . ?
C2 C1 B1 117.4(3) . . ?
C2 C1 B2 118.9(3) . . ?
C2 C1 B3 119.2(3) . . ?
C2 C1 B4 117.8(3) . . ?
C2 C1 B5 117.2(3) . . ?
B1 C1 B3 114.3(3) . . ?
B1 C1 B5 61.7(3) . . ?
B2 C1 B1 62.9(2) . . ?
B2 C1 B3 62.4(2) . . ?
B2 C1 B5 113.7(3) . . ?
B3 C1 B5 114.1(3) . . ?
B4 C1 B1 114.0(3) . . ?
B4 C1 B2 114.2(3) . . ?
B4 C1 B3 62.5(2) . . ?
B4 C1 B5 62.8(2) . . ?
O1 C2 C1 114.5(3) . . ?
O2 C2 O1 122.0(3) . . ?
O2 C2 C1 123.5(3) . . ?
C4 C3 H3 117.6 . . ?
C4 C3 B1 124.7(4) . . ?
B1 C3 H3 117.6 . . ?
C3 C4 H4 116.0 . . ?
C3 C4 C5 128.0(4) . . ?
C5 C4 H4 116.0 . . ?
C6 C5 C4 119.7(4) . . ?
C6 C5 C10 117.5(4) . . ?
C10 C5 C4 122.8(4) . . ?
C5 C6 H6 119.0 . . ?
C5 C6 C7 122.0(5) . . ?
C7 C6 H6 119.0 . . ?
C6 C7 H7 120.0 . . ?
C8 C7 C6 119.9(4) . . ?
C8 C7 H7 120.0 . . ?
C7 C8 H8 120.2 . . ?
C7 C8 C9 119.7(4) . . ?
C9 C8 H8 120.2 . . ?
C8 C9 H9 119.7 . . ?
C8 C9 C10 120.5(5) . . ?
C10 C9 H9 119.7 . . ?
C5 C10 C9 120.3(4) . . ?
C5 C10 H10 119.8 . . ?
C9 C10 H10 119.8 . . ?
C12 C11 H11 117.3 . . ?
C12 C11 B2 125.3(3) . . ?
B2 C11 H11 117.3 . . ?
C11 C12 H12 115.6 . . ?
C11 C12 C13 128.8(3) . . ?
C13 C12 H12 115.6 . . ?
C14 C13 C12 120.4(4) . . ?
C14 C13 C18 116.7(4) . . ?
C18 C13 C12 122.9(3) . . ?
C13 C14 H14 119.2 . . ?
C15 C14 C13 121.5(5) . . ?
C15 C14 H14 119.2 . . ?
C14 C15 H15 119.8 . . ?
C16 C15 C14 120.4(4) . . ?
C16 C15 H15 119.8 . . ?
C15 C16 H16 119.8 . . ?
C15 C16 C17 120.3(5) . . ?
C17 C16 H16 119.8 . . ?
C16 C17 H17 120.0 . . ?
C16 C17 C18 120.0(6) . . ?
C18 C17 H17 120.0 . . ?
C13 C18 H18 119.5 . . ?
C17 C18 C13 121.0(4) . . ?
C17 C18 H18 119.5 . . ?
C20 C19 H19 118.4 . . ?
C20 C19 B3 123.3(3) . . ?
B3 C19 H19 118.4 . . ?
C19 C20 H20 115.4 . . ?
C19 C20 C21 129.2(3) . . ?
C21 C20 H20 115.4 . . ?
C22 C21 C20 118.4(3) . . ?
C26 C21 C20 122.6(3) . . ?
C26 C21 C22 118.9(3) . . ?
C21 C22 H22 119.4 . . ?
C23 C22 C21 121.2(5) . . ?
C23 C22 H22 119.4 . . ?
C22 C23 H23 120.3 . . ?
C22 C23 C24 119.5(5) . . ?
C24 C23 H23 120.3 . . ?
C23 C24 H24 119.6 . . ?
C25 C24 C23 120.7(4) . . ?
C25 C24 H24 119.6 . . ?
C24 C25 H25 120.0 . . ?
C24 C25 C26 120.1(5) . . ?
C26 C25 H25 120.0 . . ?
C21 C26 C25 119.5(4) . . ?
C21 C26 H26 120.3 . . ?
C25 C26 H26 120.3 . . ?
C28 C27 H27 117.1 . . ?
C28 C27 B4 125.9(4) . . ?
B4 C27 H27 117.1 . . ?
C27 C28 H28 115.7 . . ?
C27 C28 C29 128.7(4) . . ?
C29 C28 H28 115.7 . . ?
C30 C29 C28 119.0(4) . . ?
C34 C29 C28 122.6(4) . . ?
C34 C29 C30 118.3(5) . . ?
C29 C30 H30 118.9 . . ?
C31 C30 C29 122.2(6) . . ?
C31 C30 H30 118.9 . . ?
C30 C31 H31 120.5 . . ?
C30 C31 C32 119.0(5) . . ?
C32 C31 H31 120.5 . . ?
C31 C32 H32 120.0 . . ?
C33 C32 C31 119.9(5) . . ?
C33 C32 H32 120.0 . . ?
C32 C33 H33 120.8 . . ?
C32 C33 C34 118.4(6) . . ?
C34 C33 H33 120.8 . . ?
C29 C34 C33 121.7(5) . . ?
C29 C34 H34 119.1 . . ?
C33 C34 H34 119.1 . . ?
B5 C35 H35 124.6 . . ?
B5 C35 H35A 109.3 . . ?
C36 C35 H35 124.6 . . ?
C36 C35 B5 110.7(6) . . ?
C36' C35 H35A 109.3 . . ?
C36' C35 B5 141.4(7) . . ?
C1 B1 B2 58.5(2) . . ?
C1 B1 B5 59.3(2) . . ?
C1 B1 B6 104.4(3) . . ?
C1 B1 B7 103.9(3) . . ?
C3 B1 C1 121.6(3) . . ?
C3 B1 B2 123.0(3) . . ?
C3 B1 B5 118.1(3) . . ?
C3 B1 B6 124.1(3) . . ?
C3 B1 B7 127.1(4) . . ?
B5 B1 B2 108.1(3) . . ?
B5 B1 B6 59.8(3) . . ?
B6 B1 B2 106.9(3) . . ?
B7 B1 B2 59.5(2) . . ?
B7 B1 B5 107.2(3) . . ?
B7 B1 B6 59.1(3) . . ?
C1 B2 B1 58.6(2) . . ?
C1 B2 B3 58.9(2) . . ?
C1 B2 B7 104.0(3) . . ?
C1 B2 B8 104.3(3) . . ?
C11 B2 C1 121.9(3) . . ?
C11 B2 B1 118.9(3) . . ?
C11 B2 B3 122.4(3) . . ?
C11 B2 B7 124.1(3) . . ?
C11 B2 B8 126.1(3) . . ?
B3 B2 B1 107.9(3) . . ?
B7 B2 B1 59.4(3) . . ?
B7 B2 B3 107.4(3) . . ?
B8 B2 B1 107.8(3) . . ?
B8 B2 B3 59.3(2) . . ?
B8 B2 B7 60.3(2) . . ?
C1 B3 B2 58.7(2) . . ?
C1 B3 B4 58.29(19) . . ?
C1 B3 B8 104.2(2) . . ?
C1 B3 B9 104.1(2) . . ?
C19 B3 C1 125.4(3) . . ?
C19 B3 B2 126.2(3) . . ?
C19 B3 B4 117.4(3) . . ?
C19 B3 B8 124.7(3) . . ?
C19 B3 B9 119.3(3) . . ?
B4 B3 B2 107.6(3) . . ?
B8 B3 B2 59.4(2) . . ?
B8 B3 B4 108.1(3) . . ?
B8 B3 B9 60.6(2) . . ?
B9 B3 B2 107.7(3) . . ?
B9 B3 B4 59.7(2) . . ?
C1 B4 B3 59.2(2) . . ?
C1 B4 B5 59.1(2) . . ?
C1 B4 B9 104.5(3) . . ?
C1 B4 B10 104.5(3) . . ?
C27 B4 C1 119.8(3) . . ?
C27 B4 B3 120.4(3) . . ?
C27 B4 B5 119.6(3) . . ?
C27 B4 B9 126.8(3) . . ?
C27 B4 B10 126.5(3) . . ?
B3 B4 B5 108.4(3) . . ?
B9 B4 B3 59.4(2) . . ?
B9 B4 B5 107.3(3) . . ?
B9 B4 B10 59.4(2) . . ?
B10 B4 B3 107.1(3) . . ?
B10 B4 B5 59.5(2) . . ?
C1 B5 B1 59.1(2) . . ?
C1 B5 B4 58.1(2) . . ?
C1 B5 B6 104.6(3) . . ?
C1 B5 B10 103.8(3) . . ?
C35 B5 C1 122.7(4) . . ?
C35 B5 B1 122.9(3) . . ?
C35 B5 B4 118.5(4) . . ?
C35 B5 B6 126.0(4) . . ?
C35 B5 B10 123.1(3) . . ?
B1 B5 B4 108.0(3) . . ?
B1 B5 B10 107.8(3) . . ?
B6 B5 B1 60.2(3) . . ?
B6 B5 B4 107.5(3) . . ?
B6 B5 B10 59.6(3) . . ?
B10 B5 B4 59.7(2) . . ?
B1 B6 H6A 121.4 . . ?
B5 B6 B1 60.0(3) . . ?
B5 B6 H6A 121.5 . . ?
B7 B6 B1 60.3(3) . . ?
B7 B6 B5 108.4(3) . . ?
B7 B6 H6A 121.5 . . ?
B7 B6 B10 108.0(3) . . ?
B7 B6 B11 60.2(3) . . ?
B10 B6 B1 108.3(3) . . ?
B10 B6 B5 60.3(3) . . ?
B10 B6 H6A 121.7 . . ?
B11 B6 B1 108.6(3) . . ?
B11 B6 B5 108.4(3) . . ?
B11 B6 H6A 121.5 . . ?
B11 B6 B10 59.8(3) . . ?
B1 B7 B2 61.1(2) . . ?
B1 B7 H7A 121.0 . . ?
B2 B7 H7A 121.3 . . ?
B6 B7 B1 60.5(3) . . ?
B6 B7 B2 109.3(3) . . ?
B6 B7 H7A 121.1 . . ?
B6 B7 B8 108.3(3) . . ?
B6 B7 B11 60.0(3) . . ?
B8 B7 B1 108.4(3) . . ?
B8 B7 B2 59.3(2) . . ?
B8 B7 H7A 121.9 . . ?
B11 B7 B1 108.6(4) . . ?
B11 B7 B2 108.1(3) . . ?
B11 B7 H7A 121.7 . . ?
B11 B7 B8 60.1(3) . . ?
B2 B8 B7 60.4(2) . . ?
B2 B8 H8A 120.8 . . ?
B2 B8 B9 108.7(3) . . ?
B2 B8 B11 108.5(3) . . ?
B3 B8 B2 61.3(2) . . ?
B3 B8 B7 109.1(3) . . ?
B3 B8 H8A 120.9 . . ?
B3 B8 B9 59.8(2) . . ?
B3 B8 B11 108.3(3) . . ?
B7 B8 H8A 121.8 . . ?
B9 B8 B7 107.4(3) . . ?
B9 B8 H8A 122.1 . . ?
B11 B8 B7 59.5(3) . . ?
B11 B8 H8A 121.9 . . ?
B11 B8 B9 59.7(3) . . ?
B3 B9 B4 60.9(2) . . ?
B3 B9 B8 59.6(2) . . ?
B3 B9 H9A 121.1 . . ?
B3 B9 B11 108.4(3) . . ?
B4 B9 B8 108.2(3) . . ?
B4 B9 H9A 121.1 . . ?
B8 B9 H9A 122.1 . . ?
B10 B9 B3 109.3(3) . . ?
B10 B9 B4 60.6(2) . . ?
B10 B9 B8 107.9(3) . . ?
B10 B9 H9A 121.3 . . ?
B10 B9 B11 59.7(3) . . ?
B11 B9 B4 108.5(3) . . ?
B11 B9 B8 60.1(3) . . ?
B11 B9 H9A 121.7 . . ?
B4 B10 H10A 121.3 . . ?
B5 B10 B4 60.7(2) . . ?
B5 B10 H10A 121.3 . . ?
B6 B10 B4 108.6(3) . . ?
B6 B10 B5 60.0(3) . . ?
B6 B10 H10A 121.6 . . ?
B9 B10 B4 59.9(2) . . ?
B9 B10 B5 108.7(3) . . ?
B9 B10 B6 108.4(4) . . ?
B9 B10 H10A 121.4 . . ?
B11 B10 B4 108.4(3) . . ?
B11 B10 B5 108.3(3) . . ?
B11 B10 B6 59.9(3) . . ?
B11 B10 B9 60.4(3) . . ?
B11 B10 H10A 121.6 . . ?
B6 B11 B7 59.7(3) . . ?
B6 B11 B8 108.2(3) . . ?
B6 B11 B9 108.3(3) . . ?
B6 B11 H11A 121.6 . . ?
B7 B11 B8 60.3(3) . . ?
B7 B11 B9 108.4(3) . . ?
B7 B11 H11A 121.6 . . ?
B8 B11 H11A 121.5 . . ?
B9 B11 B8 60.2(2) . . ?
B9 B11 H11A 121.5 . . ?
B10 B11 B6 60.3(3) . . ?
B10 B11 B7 108.1(3) . . ?
B10 B11 B8 108.2(3) . . ?
B10 B11 B9 59.9(3) . . ?
B10 B11 H11A 121.7 . . ?
C35 C36 H36 119.7 . . ?
C37 C36 C35 120.7(8) . . ?
C37 C36 H36 119.7 . . ?
C38 C37 C36 119.1(6) . . ?
C38 C37 C42 120.0 . . ?
C42 C37 C36 120.9(6) . . ?
C37 C38 H38 120.0 . . ?
C37 C38 C39 120.0 . . ?
C39 C38 H38 120.0 . . ?
C38 C39 H39 120.0 . . ?
C40 C39 C38 120.0 . . ?
C40 C39 H39 120.0 . . ?
C39 C40 H40 120.0 . . ?
C39 C40 C41 120.0 . . ?
C41 C40 H40 120.0 . . ?
C40 C41 H41 120.0 . . ?
C42 C41 C40 120.0 . . ?
C42 C41 H41 120.0 . . ?
C37 C42 H42 120.0 . . ?
C41 C42 C37 120.0 . . ?
C41 C42 H42 120.0 . . ?
C35 C36' H36' 111.4 . . ?
C35 C36' C37' 137.2(10) . . ?
C37' C36' H36' 111.4 . . ?
C42' C37' C36' 122.1(6) . . ?
C42' C37' C38' 120.0 . . ?
C38' C37' C36' 117.4(6) . . ?
C37' C42' H42' 120.0 . . ?
C41' C42' C37' 120.0 . . ?
C41' C42' H42' 120.0 . . ?
C42' C41' H41' 120.0 . . ?
C40' C41' C42' 120.0 . . ?
C40' C41' H41' 120.0 . . ?
C41' C40' H40' 120.0 . . ?
C39' C40' C41' 120.0 . . ?
C39' C40' H40' 120.0 . . ?
C40' C39' H39' 120.0 . . ?
C40' C39' C38' 120.0 . . ?
C38' C39' H39' 120.0 . . ?
C37' C38' H38' 120.0 . . ?
C39' C38' C37' 120.0 . . ?
C39' C38' H38' 120.0 . . ?
O3 C51 C52 119.7(5) . . ?
O3 C51 C53 120.5(6) . . ?
C53 C51 C52 119.7(6) . . ?
C51 C52 H52A 109.5 . . ?
C51 C52 H52B 109.5 . . ?
C51 C52 H52C 109.5 . . ?
H52A C52 H52B 109.5 . . ?
H52A C52 H52C 109.5 . . ?
H52B C52 H52C 109.5 . . ?
C51 C53 H53A 109.5 . . ?
C51 C53 H53B 109.5 . . ?
C51 C53 H53C 109.5 . . ?
H53A C53 H53B 109.5 . . ?
H53A C53 H53C 109.5 . . ?
H53B C53 H53C 109.5 . . ?
C43 N1 C47 107.9(4) . . ?
C43 N1 C49 111.2(4) . . ?
C45 N1 C43 113.0(4) . . ?
C45 N1 C47 110.3(4) . . ?
C45 N1 C49 104.7(5) . . ?
C47 N1 C49 109.7(4) . . ?
N1 C43 H43A 108.2 . . ?
N1 C43 H43B 108.2 . . ?
H43A C43 H43B 107.3 . . ?
C44 C43 N1 116.6(5) . . ?
C44 C43 H43A 108.2 . . ?
C44 C43 H43B 108.2 . . ?
C43 C44 H44A 109.5 . . ?
C43 C44 H44B 109.5 . . ?
C43 C44 H44C 109.5 . . ?
H44A C44 H44B 109.5 . . ?
H44A C44 H44C 109.5 . . ?
H44B C44 H44C 109.5 . . ?
N1 C45 H45A 108.6 . . ?
N1 C45 H45B 108.6 . . ?
H45A C45 H45B 107.6 . . ?
C46 C45 N1 114.7(5) . . ?
C46 C45 H45A 108.6 . . ?
C46 C45 H45B 108.6 . . ?
C45 C46 H46A 109.5 . . ?
C45 C46 H46B 109.5 . . ?
C45 C46 H46C 109.5 . . ?
H46A C46 H46B 109.5 . . ?
H46A C46 H46C 109.5 . . ?
H46B C46 H46C 109.5 . . ?
N1 C47 H47A 108.2 . . ?
N1 C47 H47B 108.2 . . ?
H47A C47 H47B 107.4 . . ?
C48 C47 N1 116.2(4) . . ?
C48 C47 H47A 108.2 . . ?
C48 C47 H47B 108.2 . . ?
C47 C48 H48A 109.5 . . ?
C47 C48 H48B 109.5 . . ?
C47 C48 H48C 109.5 . . ?
H48A C48 H48B 109.5 . . ?
H48A C48 H48C 109.5 . . ?
H48B C48 H48C 109.5 . . ?
N1 C49 H49A 107.9 . . ?
N1 C49 H49B 107.9 . . ?
H49A C49 H49B 107.2 . . ?
C50 C49 N1 117.6(6) . . ?
C50 C49 H49A 107.9 . . ?
C50 C49 H49B 107.9 . . ?
C49 C50 H50A 109.5 . . ?
C49 C50 H50B 109.5 . . ?
C49 C50 H50C 109.5 . . ?
H50A C50 H50B 109.5 . . ?
H50A C50 H50C 109.5 . . ?
H50B C50 H50C 109.5 . . ?

loop_
_geom_hbond_atom_site_label_D
_geom_hbond_atom_site_label_H
_geom_hbond_atom_site_label_A
_geom_hbond_distance_DH
_geom_hbond_distance_HA
_geom_hbond_distance_DA
_geom_hbond_angle_DHA
_geom_hbond_site_symmetry_A
O1 H1 O3 0.93(7) 1.75(7) 2.653(4) 163(6) .

_shelx_res_file                  
;
TITL wmj18065_0m_a.res in P2(1)/n
    wmj18065_0m.res
    created by SHELXL-2016/6 at 15:34:17 on 11-May-2018
REM Old TITL wmj18065_0m in P2(1)/n
REM SHELXT solution in P2(1)/n
REM R1 0.320, Rweak 0.050, Alpha 0.074, Orientation as input
REM Formula found by SHELXT: C63 B8
CELL 1.34139 11.9981 20.7041 21.3976 90 92.91 90
ZERR 4 0.0003 0.0004 0.0004 0 0.001 0
LATT 1
SYMM 0.5-X,0.5+Y,0.5-Z
SFAC C H B N O
DISP B 0.0073 0.003 27.2049
DISP C 0.0148 0.007 57.7477
DISP H -0 0 0.6481
UNIT 212 272 44 4 12
SIMU 0.01 0.02 2 C35 C36 C37 C38 C39 C40 C41 C42 C36' C37' C38' C39' C40' =
 C41' C42'

L.S. 8
PLAN  20
SIZE 0.03 0.05 0.08
TEMP -103.15
HTAB O1 O3
BOND $H
list 4
fmap 2
acta
OMIT -3 2 3
OMIT -1 4 2
OMIT 1 4 4
OMIT -3 2 2
OMIT 1 4 0
OMIT -4 0 4
OMIT 0 6 7
OMIT 3 7 1
OMIT -2 3 5
OMIT 0 4 1
OMIT 4 5 4
OMIT 9 8 9
OMIT 0 5 8
OMIT 7 0 3
OMIT 0 11 5
OMIT -3 0 3
OMIT -4 2 2
OMIT -1 8 2
OMIT -4 3 7
OMIT 3 1 5
OMIT 5 3 5
OMIT 2 0 6
OMIT -3 21 13
OMIT -2 7 5
OMIT 4 3 4
OMIT 7 1 13
OMIT 4 5 3
OMIT 0 7 4
OMIT 1 2 4
OMIT 9 7 4
OMIT -2 13 4
OMIT -6 4 6
OMIT -6 3 8
OMIT -5 4 4
OMIT -4 12 9
OMIT 5 5 3
OMIT 5 4 4
OMIT 6 12 2
OMIT 3 5 3
OMIT 5 3 8
OMIT 2 1 5
OMIT 0 2 5
OMIT -3 1 6
OMIT -2 11 5
OMIT -3 11 1
OMIT -2 0 8
OMIT 4 3 10
OMIT 1 25 1
OMIT 5 1 4
OMIT 3 8 2
OMIT -4 1 2
OMIT -3 7 4
OMIT 4 7 3
OMIT 6 5 5
OMIT 3 3 3
OMIT -2 2 7
OMIT -3 6 3
OMIT -1 2 1
OMIT -3 2 5
OMIT 1 6 0
REM <olex2.extras>
REM <HklSrc "%.\\wmj18065_0m.hkl">
REM </olex2.extras>

WGHT    0.166800    3.273200
FVAR       0.45414
O1    5    0.595933    0.272391    0.498714    11.00000    0.03951    0.13726 =
         0.06995    0.04646    0.00070   -0.00306
O2    5    0.561292    0.224202    0.585065    11.00000    0.05177    0.14959 =
         0.06464    0.03453    0.01021   -0.01826
C1    1    0.750539    0.244037    0.564874    11.00000    0.04452    0.04703 =
         0.03257    0.00078    0.00450    0.00171
C2    1    0.626343    0.246224    0.551435    11.00000    0.04616    0.04371 =
         0.03724   -0.00042    0.00912   -0.00076
C3    1    0.724341    0.314957    0.679528    11.00000    0.05901    0.07782 =
         0.03682   -0.00783    0.00229    0.01412
AFIX  43
H3    2    0.648913    0.300939    0.679095    11.00000   -1.20000
AFIX   0
C4    1    0.754965    0.360567    0.718886    11.00000    0.06899    0.06716 =
         0.05511   -0.00731    0.01612    0.00697
AFIX  43
H4    2    0.827720    0.377627    0.714739    11.00000   -1.20000
AFIX   0
C5    1    0.689798    0.389168    0.769537    11.00000    0.08680    0.05186 =
         0.04694   -0.00846    0.01103    0.01069
C6    1    0.731528    0.441109    0.802404    11.00000    0.08128    0.07614 =
         0.06953   -0.02516    0.01616   -0.00605
AFIX  43
H6    2    0.800239    0.459472    0.791136    11.00000   -1.20000
AFIX   0
C7    1    0.676691    0.467869    0.851716    11.00000    0.10192    0.07244 =
         0.06761   -0.02948    0.00738    0.00564
AFIX  43
H7    2    0.708298    0.503690    0.873983    11.00000   -1.20000
AFIX   0
C8    1    0.578052    0.442871    0.868076    11.00000    0.10783    0.07359 =
         0.05171   -0.00872    0.01896    0.02528
AFIX  43
H8    2    0.539984    0.461257    0.901636    11.00000   -1.20000
AFIX   0
C9    1    0.533588    0.391150    0.836136    11.00000    0.09734    0.06675 =
         0.06352   -0.00248    0.03160    0.00764
AFIX  43
H9    2    0.464620    0.373398    0.847755    11.00000   -1.20000
AFIX   0
C10   1    0.588617    0.364142    0.786558    11.00000    0.08586    0.06101 =
         0.05388   -0.00701    0.02349    0.00005
AFIX  43
H10   2    0.556566    0.328409    0.764347    11.00000   -1.20000
AFIX   0
C11   1    0.771756    0.379275    0.536020    11.00000    0.04277    0.04605 =
         0.05657   -0.01103    0.01274   -0.00779
AFIX  43
H11   2    0.698834    0.387302    0.549540    11.00000   -1.20000
AFIX   0
C12   1    0.817421    0.424367    0.501692    11.00000    0.04729    0.06107 =
         0.05608   -0.01173    0.01481   -0.01330
AFIX  43
H12   2    0.887930    0.413761    0.486185    11.00000   -1.20000
AFIX   0
C13   1    0.773906    0.488623    0.484292    11.00000    0.07331    0.04726 =
         0.05867   -0.01291    0.02523   -0.02166
C14   1    0.840586    0.532843    0.454106    11.00000    0.07800    0.08215 =
         0.04810   -0.00465    0.00904   -0.04301
AFIX  43
H14   2    0.913964    0.520665    0.444204    11.00000   -1.20000
AFIX   0
C15   1    0.802369    0.593824    0.438324    11.00000    0.16662    0.06222 =
         0.05495   -0.00633    0.02107   -0.06599
AFIX  43
H15   2    0.848799    0.622634    0.416885    11.00000   -1.20000
AFIX   0
C16   1    0.699286    0.612817    0.453181    11.00000    0.23061    0.04106 =
         0.10310   -0.00016    0.09226   -0.00994
AFIX  43
H16   2    0.675167    0.655679    0.444206    11.00000   -1.20000
AFIX   0
C17   1    0.629316    0.570560    0.481139    11.00000    0.18647    0.05749 =
         0.16080    0.02330    0.11915    0.03450
AFIX  43
H17   2    0.555890    0.583636    0.490017    11.00000   -1.20000
AFIX   0
C18   1    0.665692    0.508786    0.496444    11.00000    0.11344    0.04515 =
         0.12642    0.01386    0.07853    0.00640
AFIX  43
H18   2    0.616491    0.479652    0.515473    11.00000   -1.20000
AFIX   0
C19   1    0.800537    0.246816    0.431905    11.00000    0.03998    0.04189 =
         0.03685    0.00030    0.00184   -0.00445
AFIX  43
H19   2    0.727145    0.232400    0.420465    11.00000   -1.20000
AFIX   0
C20   1    0.864790    0.265390    0.387314    11.00000    0.04434    0.06433 =
         0.03937    0.00052    0.00176   -0.00695
AFIX  43
H20   2    0.931863    0.286576    0.401060    11.00000   -1.20000
AFIX   0
C21   1    0.847568    0.258025    0.319204    11.00000    0.05056    0.06593 =
         0.03622    0.00448    0.00214    0.01003
C22   1    0.926710    0.284871    0.280702    11.00000    0.05468    0.12880 =
         0.04149    0.01836    0.00854    0.00697
AFIX  43
H22   2    0.987841    0.308443    0.299147    11.00000   -1.20000
AFIX   0
C23   1    0.917408    0.277683    0.216695    11.00000    0.07663    0.13583 =
         0.04445    0.01767    0.01658    0.02543
AFIX  43
H23   2    0.971877    0.295923    0.191240    11.00000   -1.20000
AFIX   0
C24   1    0.828141    0.243700    0.189751    11.00000    0.11014    0.09228 =
         0.03567   -0.00546    0.00650    0.03404
AFIX  43
H24   2    0.822837    0.237443    0.145718    11.00000   -1.20000
AFIX   0
C25   1    0.746794    0.218809    0.226051    11.00000    0.10962    0.06615 =
         0.05119   -0.00661   -0.01720    0.01036
AFIX  43
H25   2    0.683905    0.197470    0.206810    11.00000   -1.20000
AFIX   0
C26   1    0.756759    0.224958    0.291599    11.00000    0.08408    0.05605 =
         0.03817   -0.00471   -0.00387    0.00204
AFIX  43
H26   2    0.701962    0.206693    0.316818    11.00000   -1.20000
AFIX   0
C27   1    0.754050    0.116464    0.516303    11.00000    0.04933    0.04251 =
         0.05211    0.00711    0.01537    0.00193
AFIX  43
H27   2    0.675066    0.120206    0.512755    11.00000   -1.20000
AFIX   0
C28   1    0.797612    0.063129    0.495350    11.00000    0.06888    0.06261 =
         0.05451   -0.00672    0.00257    0.01367
AFIX  43
H28   2    0.876833    0.061398    0.497192    11.00000   -1.20000
AFIX   0
C29   1    0.741093    0.006445    0.469746    11.00000    0.07788    0.05750 =
         0.07220   -0.00907    0.02225    0.00189
C30   1    0.802581   -0.050175    0.461653    11.00000    0.10916    0.08382 =
         0.13314   -0.05884   -0.01982    0.03130
AFIX  43
H30   2    0.881166   -0.049155    0.469679    11.00000   -1.20000
AFIX   0
C31   1    0.754412   -0.105585    0.443019    11.00000    0.11811    0.09427 =
         0.15304   -0.05146   -0.00067    0.02642
AFIX  43
H31   2    0.798359   -0.142915    0.436472    11.00000   -1.20000
AFIX   0
C32   1    0.638113   -0.107794    0.433285    11.00000    0.13571    0.06438 =
         0.11507   -0.03437    0.04509   -0.02892
AFIX  43
H32   2    0.601810   -0.147852    0.424801    11.00000   -1.20000
AFIX   0
C33   1    0.576562   -0.051933    0.436021    11.00000    0.08276    0.10731 =
         0.23389   -0.06159    0.06280   -0.03110
AFIX  43
H33   2    0.498993   -0.051821    0.424636    11.00000   -1.20000
AFIX   0
C34   1    0.631263    0.005002    0.456083    11.00000    0.07714    0.06732 =
         0.16042   -0.04373    0.02770   -0.00511
AFIX  43
H34   2    0.589004    0.043459    0.460025    11.00000   -1.20000
AFIX   0
C35   1    0.721114    0.152598    0.665499    11.00000    0.09945    0.08060 =
         0.05936    0.02733    0.03792    0.03944
PART 1
AFIX  43
H35   2    0.668858    0.122439    0.647787    10.50000   -1.20000
AFIX  43
PART 0
PART 2
H35A  2    0.665764    0.133618    0.637980    10.50000   -1.20000
AFIX   0
PART 0
B1    3    0.803171    0.281624    0.632881    11.00000    0.05280    0.07415 =
         0.03404   -0.00757   -0.00229    0.01093
B2    3    0.827787    0.314161    0.556050    11.00000    0.04136    0.05736 =
         0.03864   -0.01146    0.00420   -0.00699
B3    3    0.838835    0.247262    0.502797    11.00000    0.03913    0.04550 =
         0.03285   -0.00040    0.00185   -0.00178
B4    3    0.819993    0.174180    0.546453    11.00000    0.04994    0.05244 =
         0.03409    0.00485    0.00660    0.00618
B5    3    0.799754    0.195636    0.626981    11.00000    0.07116    0.06871 =
         0.03193    0.00518    0.00897    0.02282
B6    3    0.923491    0.235021    0.656540    11.00000    0.06952    0.11576 =
         0.03571   -0.01555   -0.01248    0.04202
AFIX 153
H6A   2    0.952654    0.231004    0.706947    11.00000   -1.20000
AFIX   0
B7    3    0.939561    0.307036    0.614037    11.00000    0.04682    0.09283 =
         0.05086   -0.03202   -0.00859    0.00622
AFIX 153
H7A   2    0.979129    0.350769    0.636568    11.00000   -1.20000
AFIX   0
B8    3    0.959767    0.286463    0.534428    11.00000    0.03969    0.06942 =
         0.05056   -0.02201    0.00087   -0.00054
AFIX 153
H8A   2    1.012700    0.316665    0.504200    11.00000   -1.20000
AFIX   0
B9    3    0.955856    0.200497    0.528719    11.00000    0.04145    0.06667 =
         0.03399   -0.00746   -0.00037    0.00538
AFIX 153
H9A   2    1.006289    0.173389    0.494741    11.00000   -1.20000
AFIX   0
B10   3    0.933391    0.169271    0.603951    11.00000    0.06347    0.08549 =
         0.03494   -0.00067   -0.00445    0.02852
AFIX 153
H10A  2    0.968846    0.121561    0.619603    11.00000   -1.20000
AFIX   0
B11   3    1.018864    0.237874    0.596334    11.00000    0.04617    0.11412 =
         0.04549   -0.02735   -0.01253    0.02089
AFIX 153
H11A  2    1.111214    0.235830    0.606790    11.00000   -1.20000
AFIX   0
PART 1
C36   1    0.739111    0.165203    0.733140    10.50000    0.06988    0.05782 =
         0.04301    0.01832    0.02316    0.01774
AFIX  43
H36   2    0.784659    0.200447    0.746988    10.50000   -1.20000
AFIX  66
C37   1    0.687737    0.124146    0.778888    10.50000    0.07712    0.07248 =
         0.05334    0.02465    0.02606    0.01605
C38   1    0.710713    0.135565    0.842250    10.50000    0.09164    0.11029 =
         0.05598    0.03509    0.01598    0.01054
AFIX  43
H38   2    0.758059    0.170353    0.855223    10.50000   -1.20000
AFIX  65
C39   1    0.664415    0.096084    0.886630    10.50000    0.10449    0.11989 =
         0.06983    0.04189    0.02412    0.01638
AFIX  43
H39   2    0.680118    0.103889    0.929935    10.50000   -1.20000
AFIX  65
C40   1    0.595140    0.045184    0.867649    10.50000    0.11284    0.11297 =
         0.08269    0.04789    0.04227    0.01565
AFIX  43
H40   2    0.563498    0.018201    0.897981    10.50000   -1.20000
AFIX  65
C41   1    0.572164    0.033765    0.804287    10.50000    0.11797    0.10942 =
         0.09148    0.03191    0.03366    0.00511
AFIX  43
H41   2    0.524818   -0.001023    0.791315    10.50000   -1.20000
AFIX  65
C42   1    0.618461    0.073245    0.759907    10.50000    0.10264    0.09055 =
         0.06968    0.02434    0.02889    0.00120
AFIX  43
H42   2    0.602758    0.065441    0.716602    10.50000   -1.20000
AFIX   0

PART 0
PART 2
C36'  1    0.706151    0.134408    0.721135    10.50000    0.07963    0.06802 =
         0.04983    0.02411    0.02370    0.02139
AFIX  43
H36'  2    0.756175    0.155516    0.750294    10.50000   -1.20000
AFIX  66

C37'  1    0.631760    0.089153    0.752907    10.50000    0.09412    0.08359 =
         0.05947    0.03297    0.02824    0.01071
C42'  1    0.544763    0.056970    0.720820    10.50000    0.07892    0.08884 =
         0.07195    0.03938    0.03080    0.01671
AFIX  43
H42'  2    0.525041    0.067924    0.678583    10.50000   -1.20000
AFIX  65
C41'  1    0.486624    0.008761    0.750532    10.50000    0.08246    0.09748 =
         0.08709    0.04349    0.04124    0.02039
AFIX  43
H41'  2    0.427166   -0.013235    0.728602    10.50000   -1.20000
AFIX  65
C40'  1    0.515480   -0.007267    0.812330    10.50000    0.10450    0.10256 =
         0.09387    0.05367    0.05058    0.01967
AFIX  43
H40'  2    0.475744   -0.040216    0.832637    10.50000   -1.20000
AFIX  65
C39'  1    0.602476    0.024916    0.844418    10.50000    0.10141    0.10716 =
         0.07461    0.04975    0.03689    0.03322
AFIX  43
H39'  2    0.622197    0.013962    0.886655    10.50000   -1.20000
AFIX  65
C38'  1    0.660616    0.073125    0.814707    10.50000    0.09279    0.10238 =
         0.06627    0.03977    0.02916    0.02146
AFIX  43
H38'  2    0.720074    0.095120    0.836637    10.50000   -1.20000
AFIX   0

PART 0
O3    5    0.380699    0.263935    0.464733    11.00000    0.05231    0.08993 =
         0.09084   -0.00931   -0.00062    0.00696
C51   1    0.334991    0.224605    0.431903    11.00000    0.06509    0.08663 =
         0.10020   -0.01902    0.00667   -0.02416
C52   1    0.401332    0.172864    0.403376    11.00000    0.13262    0.12681 =
         0.19716   -0.06131    0.04866   -0.01243
AFIX 137
H52A  2    0.411095    0.183065    0.359267    11.00000   -1.50000
H52B  2    0.362115    0.131550    0.406417    11.00000   -1.50000
H52C  2    0.474589    0.169814    0.425610    11.00000   -1.50000
AFIX   0
C53   1    0.213945    0.224853    0.422144    11.00000    0.05994    0.22166 =
         0.20390   -0.06573   -0.00831   -0.03415
AFIX 137
H53A  2    0.184822    0.181586    0.430200    11.00000   -1.50000
H53B  2    0.193746    0.237299    0.378853    11.00000   -1.50000
H53C  2    0.181834    0.255842    0.450813    11.00000   -1.50000
AFIX   0

N1    4    0.598675    0.445967    0.295624    11.00000    0.05912    0.07919 =
         0.05500    0.00353   -0.01377   -0.00274
C43   1    0.685907    0.495659    0.307237    11.00000    0.07011    0.06952 =
         0.14235   -0.02373   -0.01970   -0.00058
AFIX  23
H43A  2    0.677698    0.513538    0.349667    11.00000   -1.20000
H43B  2    0.759606    0.474152    0.307278    11.00000   -1.20000
AFIX   0
C44   1    0.686284    0.549624    0.262967    11.00000    0.11983    0.09074 =
         0.27981    0.03319   -0.02127   -0.03216
AFIX 137
H44A  2    0.699615    0.533205    0.221044    11.00000   -1.50000
H44B  2    0.745528    0.580089    0.275967    11.00000   -1.50000
H44C  2    0.613960    0.571679    0.262275    11.00000   -1.50000
AFIX   0
C45   1    0.604069    0.415298    0.234494    11.00000    0.14512    0.08951 =
         0.06105    0.00014   -0.01676   -0.03214
AFIX  23
H45A  2    0.544731    0.382126    0.230305    11.00000   -1.20000
H45B  2    0.588089    0.448268    0.201747    11.00000   -1.20000
AFIX   0
C46   1    0.706343    0.386161    0.223522    11.00000    0.23687    0.11473 =
         0.09952   -0.02968   -0.00452    0.05680
AFIX 137
H46A  2    0.702001    0.365409    0.182307    11.00000   -1.50000
H46B  2    0.723540    0.353618    0.255844    11.00000   -1.50000
H46C  2    0.765189    0.419030    0.224722    11.00000   -1.50000
AFIX   0
C47   1    0.611870    0.395235    0.347905    11.00000    0.08891    0.11254 =
         0.05370    0.00892   -0.01013    0.02617
AFIX  23
H47A  2    0.688069    0.376975    0.347318    11.00000   -1.20000
H47B  2    0.605724    0.417437    0.388563    11.00000   -1.20000
AFIX   0
C48   1    0.528173    0.339110    0.344714    11.00000    0.09775    0.11313 =
         0.10051    0.04218    0.00585   -0.01432
AFIX 137
H48A  2    0.528838    0.318570    0.303472    11.00000   -1.50000
H48B  2    0.453169    0.355596    0.351463    11.00000   -1.50000
H48C  2    0.549082    0.307333    0.377171    11.00000   -1.50000
AFIX   0
C49   1    0.479964    0.476129    0.295338    11.00000    0.07439    0.13075 =
         0.16485    0.06940   -0.03550    0.00416
AFIX  23
H49A  2    0.473735    0.508254    0.261069    11.00000   -1.20000
H49B  2    0.425204    0.441510    0.284940    11.00000   -1.20000
AFIX   0
C50   1    0.447730    0.506982    0.351341    11.00000    0.18001    0.25198 =
         0.17511    0.02038    0.06267    0.13169
AFIX 137
H50A  2    0.370213    0.521678    0.345816    11.00000   -1.50000
H50B  2    0.496476    0.544146    0.360432    11.00000   -1.50000
H50C  2    0.454386    0.476287    0.386195    11.00000   -1.50000
AFIX   0

H1    2    0.520065    0.262996    0.492660    11.00000    0.11677
HKLF 4


REM  wmj18065_0m_a.res in P2(1)/n
REM R1 =  0.0991 for    5609 Fo > 4sig(Fo)  and  0.1609 for all   10024 data
REM    662 parameters refined using    216 restraints

END

WGHT      0.1667      3.2711

REM Highest difference peak  0.720,  deepest hole -0.521,  1-sigma level  0.058
Q1    1   0.6630  0.4369  0.1728  11.00000  0.05    0.72
Q2    1   0.8138  0.4796  0.3024  11.00000  0.05    0.52
Q3    1   0.5474 -0.0146  0.3815  11.00000  0.05    0.50
Q4    1   0.3642  0.2250  0.5286  11.00000  0.05    0.47
Q5    1   0.6166  0.0370  0.4111  11.00000  0.05    0.42
Q6    1   0.5212  0.5605  0.3568  11.00000  0.05    0.40
Q7    1   0.5613  0.2877  0.5872  11.00000  0.05    0.35
Q8    1   0.6997 -0.0569  0.4741  11.00000  0.05    0.33
Q9    1   0.8919  0.2329  0.2112  11.00000  0.05    0.32
Q10   1   0.6588  0.4382  0.3610  11.00000  0.05    0.31
Q11   1   0.5868  0.2179  0.4954  11.00000  0.05    0.30
Q12   1   0.9114  0.2408  0.2728  11.00000  0.05    0.30
Q13   1   0.5538  0.3821  0.3859  11.00000  0.05    0.28
Q14   1   0.5506 -0.0812  0.3948  11.00000  0.05    0.28
Q15   1   0.3390  0.2033  0.4924  11.00000  0.05    0.27
Q16   1   0.6391 -0.0825  0.3783  11.00000  0.05    0.25
Q17   1   0.5140  0.0576  0.7963  11.00000  0.05    0.25
Q18   1   0.7075  0.5146  0.5324  11.00000  0.05    0.24
Q19   1   0.6787  0.5768  0.5149  11.00000  0.05    0.24
Q20   1   0.5740  0.0045  0.8316  11.00000  0.05    0.23
;
_shelx_res_checksum              5076
_olex2_submission_special_instructions 'No special instructions were received'
